# Supplementary material for: A mutual information based R-vine copula strategy to estimate VaR in high frequency stock market data
Source: PLoS One. 2021 Jun 17;16(6):e0253307. doi: 10.1371/journal.pone.0253307 (PMC8211166; doi:10.1371/journal.pone.0253307)
Supplement: S1 Table — (XLSX) [file pone.0253307.s001.xlsx]

## Sheet: Fig2(a)
	Stock1	Stock2	Stock3	Stock4	Stock5	Stock6	Stock7	Stock8	Stock9	Stock10	Stock11	Stock12	Stock13	Stock14	Stock15	Stock16	Stock17	Stock18	Stock19	Stock20	Stock21	Stock22	Stock23	Stock24	Stock25	Stock26	Stock27	Stock28	Stock29	Stock30	Stock31	Stock32	Stock33	Stock34	Stock35	Stock36	Stock37	Stock38	Stock39	Stock40	Stock41	Stock42	Stock43	Stock44	Stock45	Stock46	Stock47	Stock48	Stock49
Day 1	0.103411	0.0584031	0.55914	0.000248143	6.10363e-06	0.0417572	0.317014	1.15799e-06	0.908382	0.183877	0.991375	0.295817	0.000210732	0.104919	0.0072502	0.334076	0.951872	0.823864	0.263317	2.21315e-07	0.0420055	0.905574	0.117097	0.0102598	0.849618	0.465795	0.0069582	0.225378	0.0481464	0.0319846	0.644018	0.667148	0.00198697	0.0025623	0.694811	0.288891	0.0906085	1.1946e-13	0.927921	0.219109	0.655723	8.93954e-10	1.10703e-06	0.894645	0.0168074	0.00244497	0.000253531	0.103472	0
Day 2	2.06404e-05	0.219888	0.504246	0.00368287	0.143156	0.000203778	0.000166215	0.482512	0.572988	5.87298e-05	0.00141349	0.0315946	0.000172884	0.00115637	0.353787	0.885273	0.0326134	7.6367e-09	0.0019449	0.0114123	0.00396659	0.404737	0.12731	0.918177	0.26123	0.000167624	0.109581	0.157073	8.87374e-06	0.417425	1.20218e-06	0.00944146	0.073852	0.0701979	0.000629448	0.163836	0.176685	0.0591559	1.6601e-05	0.054157	0.54858	9.55807e-05	0.776028	0.919138	0.338761	0.340386	0.0578506	0.892563	0.308053
Day 3	3.88809e-06	0.00788917	1.20198e-10	0.726802	0.00870376	0.0304672	0.000102772	0.0323635	2.33092e-11	5.37974e-07	8.21561e-06	3.4341e-05	0.023272	0.589939	3.40243e-07	3.3481e-07	0.0104567	0.000567776	1.21013e-09	0.26539	1.23147e-06	2.63012e-13	0.844055	0.0109642	6.87951e-05	5.44793e-08	0.940076	0.00433924	1.45171e-05	0.188736	6.45012e-07	0.145192	0.0391061	0.00131107	1.90575e-06	0.00233433	0.13969	4.49891e-07	0.458491	0.896494	0.026039	0.00772647	0.36225	0.535508	0.00205798	1.28497e-08	0.3344	0.498244	0.0130898
Day 4	0.817625	0.0993847	0.636923	0.763816	5.99697e-05	1.92702e-06	8.40149e-11	0.244809	1.79057e-07	0.0121829	9.42617e-06	0.927905	0.201751	0.048425	0.00681608	0.00592077	6.00211e-07	2.04843e-05	1.0974e-06	0.00670685	0.000160169	6.43905e-06	0.99906	0.27313	0.00445643	0.000696147	0.314098	1.47401e-07	1.41786e-05	0.0450164	0.00043466	0.225331	0.101938	0.000183824	0.907447	5.04077e-09	2.77021e-10	0.158264	0.0114769	0.0348105	0.0402569	0.372444	0.448513	0.00283968	0.350289	3.534e-07	0.103936	2.28504e-05	0.0546521
Day 5	5.02909e-09	2.14583e-07	0.0844258	0.00344599	0.0178769	0.243937	0.000581632	2.17065e-09	0.00024172	0.000737893	0.00303703	0.000329698	0.0273837	5.16926e-06	0.00184246	0.136286	0.000464582	0.00978102	9.57516e-06	0.0120222	0.060714	0.000102373	0.0031577	0.162793	3.42567e-06	0.00593402	0.166182	0.00121677	0.0424661	0.501668	0.00155342	3.28426e-11	0.0446726	0.297455	0.0764291	0.000400413	0.0130433	0.19824	0.112771	0.747183	0.00673677	0.0217074	0.360461	0.0561684	0.243222	0.00122754	0.550649	0.414343	0.00969433
Day 6	3.42584e-05	0.000558917	0.006286	0.0195856	0.204346	0.000182698	0.00367512	0.00273738	0.0076627	6.42046e-05	0.000241445	0.120172	0.00027211	0.693947	0.162229	0.00222262	5.56049e-05	0.417271	0.00271404	0.655574	0.772374	0	0.0139963	0.722117	0.126591	0.316426	0.0296414	0.00517136	0.0621186	0.58665	1.69323e-05	0.647649	0.712157	0.676319	0.364236	0.907217	0.992115	0.110207	0.0132452	0.000231097	0.0148865	0.00250363	0.865805	0.0574558	2.5211e-10	0.0586178	0.00533675	0.000254739	0.0249166
Day 7	0.0054596	0.000285804	1.93489e-05	8.13117e-08	0.00026618	0	2.10131e-10	7.91678e-12	3.5387e-09	0	3.43991e-09	0.024337	0.00135419	0.151099	2.22045e-16	0.0753214	1.53274e-09	0.146507	0.0101294	0.000692724	0.00105496	2.45137e-13	0.137677	0.938168	0.00021552	0.00549377	0.270107	6.38128e-08	0.0438004	0.109632	1.47407e-08	0.00133801	1.24215e-05	0.0471203	0.0702195	0.859234	0.00065786	0.0059287	0.752101	0.534614	3.33258e-05	0.0829046	0.528914	0.355451	0.329744	0.259676	0.00660705	0.00155874	0.00171108
Day 8	1.01197e-05	0.00291134	9.09507e-05	0.00163975	1.91835e-07	1.06278e-05	0.00117344	2.03946e-11	0.000265498	1.31474e-08	0.000353421	0.000231734	0.128755	0.0878785	5.95254e-05	0.603296	2.00567e-08	0.000124306	1.33007e-06	0.616188	4.90918e-08	0.972303	0.000203014	0.762955	0.291517	0.00882583	0.881964	2.16206e-07	4.37156e-07	0.380446	0.000624811	0.0696594	5.84969e-06	1.04011e-05	0.198313	0.297399	0.221803	0	0.480168	0.170775	0.000204559	0.272686	0.0280236	0.141786	0.00899073	0.204899	0.993301	0.484911	0.0219841
Day 9	6.43489e-10	0.123129	0.074875	0.000140861	1.41352e-08	0.570308	5.02789e-10	1.18772e-05	9.45349e-11	8.00814e-10	1.25077e-08	6.2784e-09	3.26628e-13	0.230654	3.58681e-06	0.0373844	0.000172131	0.195637	3.92578e-05	2.24855e-05	1.14659e-08	0.0100183	1.30452e-07	0.00399692	0.00348753	0.210698	0.0185136	0.0269289	4.22794e-06	0.794524	0.00115586	0.0957379	0.0108744	0.0872381	0.0314114	0.853782	0.00740919	0.0960497	0.686316	0.0283871	2.00657e-07	0.235732	0.928632	0.123884	0.00872603	0.996818	0.0294451	0.0437249	0.0182708
Day 10	4.62237e-06	6.07332e-06	4.37028e-05	0.013732	0.000177206	5.74942e-11	0.0215117	3.77167e-08	7.33973e-08	4.9849e-14	0.00217079	6.79404e-09	0.0919573	0.00026436	2.14318e-08	0.238518	0.00325129	1.98356e-05	0.00225651	2.01223e-06	1.2936e-06	6.88373e-07	0.00727191	0.0117033	0.0325803	0.0273889	0.353585	0.312329	2.98503e-05	0.268878	1.30775e-05	0.00812094	0.007493	0.287608	2.70581e-08	0.698145	3.13473e-06	0.157882	0.396911	0.0743451	0.00411519	1.16573e-14	0.0542322	0.0590982	0.00476164	0.228921	0.907588	7.72408e-06	0.698857
Day 11	1.07355e-08	9.01771e-10	8.88178e-16	6.57226e-10	2.44249e-15	0.0289653	5.78135e-08	6.30385e-13	1.25468e-10	0	2.28175e-07	0.01897	0.00795035	1.11373e-11	0.0107243	1.24367e-07	3.62064e-05	0.0190969	3.03461e-06	6.81025e-08	2.16541e-05	4.79245e-09	1.3659e-10	0.116149	0.000460204	0.136253	5.37937e-05	0.00881002	0.000303001	5.68031e-05	0.11507	0.237286	0.00198734	4.83397e-07	2.13948e-05	0.00114684	1.2951e-10	0.011879	0.156989	0.00274167	0.763538	0.00864063	7.90887e-05	1.96528e-07	0.0988384	1.94914e-05	0.0422805	0.000114136	1.82441e-09
Day 12	0.00438508	0.02702	0.0151329	0.145198	0.0375416	0.0483906	0.0129829	0.0767996	0.944465	1.05846e-06	0.000582291	7.88987e-05	2.00037e-07	0.000157987	0.00148712	2.14402e-05	0.00176039	8.89184e-05	6.28718e-09	7.39526e-08	0.0778545	1.99784e-10	0.11001	0.001512	3.7042e-05	3.76867e-07	0.130529	8.21251e-06	1.68419e-05	0.255885	0.00942911	0.312577	0.979217	0.121086	4.1005e-12	7.95556e-06	0.00989686	0.444342	0.00219576	0.187536	0.220674	0.629253	0.331555	0.00511942	0.00530583	1.28067e-07	0.00127948	0.0236797	7.31088e-10
Day 13	9.0045e-05	0.367849	5.60383e-05	0.430961	0.000446199	0.316818	0.000123379	6.52949e-06	0.054587	8.26734e-11	6.03115e-08	0.327453	0.000294642	9.47672e-06	4.90719e-14	2.91952e-10	5.37877e-06	0.479122	6.41466e-11	0.212336	8.16014e-14	0.000670792	0.203927	4.09723e-05	0.0126855	0.478449	6.65215e-06	7.65303e-08	0.160885	0.423128	0.000777858	0.00722989	3.1006e-09	0.000209851	4.85534e-10	0.00323206	0.0145178	0.135413	0.251238	0.0107671	0.35346	0.300932	0.000416892	0.000760111	0.878686	0.666675	0.00517041	0.901409	4.60498e-12
Day 14	0.000560015	0.242522	5.19238e-08	0.00020142	0.787228	2.05346e-07	0.390816	1.71796e-12	0.000240902	0.021678	0.000206688	0.501946	0.0148897	0.000723296	0.502377	0.553177	2.62738e-11	0.414105	1.85835e-07	0.0135554	5.87217e-06	0.721337	0.34697	0.796665	0.233278	0.0927904	0.00842376	0.00674303	0.000276912	0.0859135	0.0923475	0.0642534	0.15581	0.132821	7.0406e-06	0.00987993	0.000548696	0.477837	0.771749	0.00692704	0.5315	2.97372e-05	0.00140228	0.782618	0.0130802	0.0388951	0.00499302	0.723449	8.2799e-05
Day 15	0.0104187	0.000382102	0	0.00505232	1.2934e-05	0.0588235	0.000229592	6.65631e-08	0.0348825	7.44579e-11	0.00085066	4.58669e-06	0.231828	0.166	1.11022e-16	1.19904e-12	1.7984e-10	0.000199071	1.60071e-08	0.165005	0.0438881	0.535737	0.757972	0.00266179	0.392702	0.841978	0.589793	0.0248304	0.000158412	0.0837466	0.0226051	1.98951e-07	0.885238	0.000164924	0.420093	0.000337541	0.304854	0.0603385	0.000106875	0.0175931	0.326952	0.192781	0.00219922	0.0603098	0.749183	1.33263e-08	9.86246e-08	0.264784	1.95708e-10
Day 16	1.18922e-07	0.0367233	0.00164429	0.691549	0.00361369	0.00592611	0.00290941	0.0376896	1.01197e-12	5.4584e-07	5.10918e-06	0.00902025	0.185344	0.533326	1.86281e-06	0.0343293	0.00101824	0.000109849	3.67029e-05	0.935626	0.68363	0.12458	0.0710059	0.0149453	0.0208	0.040034	3.92039e-07	0.117818	0.0214645	7.03442e-08	0.27661	0.187194	7.20836e-07	0.0421228	0.232741	0.00858054	1.56087e-10	0.0269934	0.0130384	0.0645241	3.30387e-09	0.156606	0.125796	0.57532	2.37127e-05	1.82617e-07	6.10391e-09	0.532295	3.03983e-06
Day 17	0.00454197	0.000385008	1.7133e-12	3.12492e-08	0.00147756	0.000392586	1.5544e-09	3.31624e-13	0	0	0.0549437	0.0299947	0.0312833	0.0518477	5.57579e-09	1.64218e-09	0.104195	0.292278	2.37316e-08	0.887448	0.000435538	9.19834e-06	0.990556	0.0407948	0.221641	0.825261	0.514424	0.400522	0.423884	0.000265726	0.363882	0.604479	0.000291062	0.605758	9.59639e-09	0.000767174	0.0907976	0.574391	0.0165537	0.864393	0.0226184	0.948333	0.382288	0.275685	0.604701	0.00177017	0.000654271	0.239512	1.11022e-16
Day 18	4.48385e-11	0.000751868	1.11022e-15	2.5785e-05	0.00271758	1.25969e-08	2.07697e-09	0.0760704	2.44346e-06	0.0225141	0.00701066	0.0744573	0.107065	0.0111143	2.56015e-10	7.43211e-06	0.000439765	1.4103e-05	4.18665e-13	0.000835632	3.4075e-08	0.020613	5.31741e-06	3.63439e-09	0.0970843	0.737659	0.992369	0.0198666	0.00130615	2.42663e-06	0.00953118	2.8291e-07	0.0157697	0.0353611	0.000376898	0.00224878	0.529217	0.473709	0.479713	0.000481049	0.688777	0.248889	0.0358774	0.882938	0.19988	0.000131326	0.0867004	0.0051737	6.79269e-09
Day 19	0.000317702	0.0362127	2.39808e-14	0.00689652	0.00107481	5.14056e-06	0.000672603	7.51571e-06	0	5.55112e-16	2.0743e-06	0.00411983	0.0146935	0.829526	1.12314e-07	3.33067e-16	8.18924e-05	0.13093	2.18703e-12	0.00660917	0.000466682	0.0145792	0.299149	0.0857156	0.00643842	0.534011	0.000605368	0.0405371	0.122185	0.303445	0	0.146517	0.0534692	0.301235	1.13226e-08	0.402015	3.55393e-06	0.0390401	0.374055	0.00243347	4.99933e-05	0.0845861	0.0713471	0.325419	0.0136282	0.121314	0.991229	3.61092e-08	4.80973e-06
Day 20	1.55936e-10	9.69414e-06	0.306693	0.111389	0.000303943	0.0164754	2.81623e-11	0.0274905	0.00962923	0.0019571	7.1757e-12	8.91076e-10	2.39958e-11	0.776477	0.233586	5.36354e-09	0.0737431	2.22045e-16	3.55074e-07	7.531e-10	0.0629917	0.00582396	1.11022e-16	4.16772e-09	0.0231817	0.00107615	1.047e-09	2.15893e-11	0.3485	1.48579e-06	2.46183e-09	0.0501319	0.14724	3.4619e-05	4.01041e-10	0.169565	1.8669e-06	0.65918	0.88744	0.234497	0.00134815	0.0179069	0.585224	0.000153871	0.0104125	0.366697	0.0210651	0.350587	8.52953e-08
Day 21	2.27052e-06	1.10207e-08	1.07598e-06	3.41052e-09	0.00760201	9.42144e-06	0.453251	0.269819	0.000448235	3.42011e-07	3.14479e-06	0.00447312	0.0942022	0.710717	0.022518	0.00441844	6.89864e-08	0.00355412	3.53076e-10	0.0175418	0.00980528	0.00580637	5.29346e-09	2.23732e-09	0.0400334	0.261599	0.000128005	0.279005	0.00443245	0.0130576	0.00409166	0.00579089	0.609698	0.000100873	0.0113142	0.000279972	0.524402	4.44089e-16	0.108628	1.26377e-08	0.851595	0.424458	0.0571963	4.60187e-13	0.296483	7.74643e-09	0.00708353	0.000102271	0.192067
Day 22	2.70124e-08	1.00142e-13	8.24754e-06	0.000389107	5.07372e-14	3.89541e-06	2.15912e-05	0.000262885	2.40888e-10	0.000136246	7.01705e-09	1.09083e-05	7.14516e-08	0.000474453	0	1.11022e-16	2.94724e-10	2.54648e-05	6.66512e-08	0.00147642	1.85074e-13	1.03707e-05	1.14173e-06	0.0303193	1.21218e-09	0.785505	0.9193	3.33067e-16	0.000265337	8.42751e-08	5.66254e-06	0.49418	7.51833e-08	3.53312e-09	7.27545e-05	1.02754e-09	9.77023e-08	0.210935	0.0266	0.00505289	1.34719e-08	0.616976	1.26284e-05	0.00505463	0.00127967	6.54495e-08	3.68687e-06	0.0663256	0.0118231
Day 23	9.77343e-07	0.0511035	7.2009e-06	0.403826	4.23633e-08	0.00271199	0.408851	2.63331e-05	0.00110731	0.0151471	1.97536e-05	0.0821416	0.000648971	0.984655	3.43672e-05	0.252748	5.3979e-06	1.86975e-06	0.018335	0.910572	0.0169455	0.379849	1.37654e-07	8.77779e-05	0.000257515	0.918073	0.0427267	0.180827	9.18043e-13	0.00181675	0.000835843	0.0196906	0.000220885	0.000204282	3.14443e-09	0.0207388	0.0294046	8.36218e-10	0.0231881	0.778999	0.208957	0.000544815	0.709041	0.00818342	0.195171	0.231857	0.00676047	0.00884301	0.0165149
Day 24	4.21192e-07	8.05743e-09	0.000585776	1.05471e-14	0.0128918	7.94075e-07	0.600569	0.749617	4.21536e-05	1.60054e-07	0.000217098	0.0769555	0.000476947	0.535207	1.70309e-05	8.88178e-16	0.00241133	3.24494e-09	2.64008e-06	2.9466e-07	0.24079	0.965396	0.0336139	8.27152e-07	0.000705767	0.509529	0.261165	2.45304e-12	1.2972e-08	0.126152	6.4948e-14	0.422386	0.00010927	0.00948289	8.65453e-06	0.00254189	0.182053	0.361625	0.0478987	0.00205075	8.50597e-12	0.613429	0.00217937	0.430265	0.0369261	0.00338563	0.157993	0.763855	0.0104926
Day 25	0.00666242	5.29138e-10	3.91918e-09	3.92261e-08	0.000153074	0.00502663	0.622983	0.00667501	1.27414e-07	9.4369e-15	0.00106142	3.31744e-07	1.46215e-05	1.86995e-05	1.11644e-06	0	2.32664e-09	1.0568e-06	0.738692	1.04088e-09	4.69391e-12	0.00245472	2.04667e-07	1.07636e-12	0.080385	0.00925666	0.883845	8.21804e-05	0.000617097	0.0271986	0.0689718	0.0466015	5.9074e-07	1.0419e-06	6.88338e-15	2.19036e-12	6.33604e-13	0.152173	0.00291637	0.0683116	3.39966e-07	0.719007	0.49444	1.73776e-05	0.00337289	0.114273	0.584663	0.0780733	0.00212611
Day 26	4.30676e-05	0.00291599	6.21811e-11	0.00276658	3.25224e-05	0.493081	0.0326034	7.2205e-06	6.66149e-05	2.91764e-06	1.44183e-07	0.00130503	6.0622e-06	0.703535	1.37999e-09	0.052832	1.51088e-09	6.98976e-06	0.0142039	1.02877e-05	3.80384e-09	0.00479319	0.0397745	0.181426	1.19809e-09	0.0423891	0.100773	3.69482e-05	4.95023e-06	0.10846	8.26884e-07	1.36325e-08	0.791514	0.000132363	0.016657	0.263056	1.25515e-05	0.939305	0.903841	0.166276	0.004807	0.750402	0.235366	0.00546161	3.06059e-07	0.0150766	0.00402602	0.0330595	0.736466
Day 27	0.00444414	0.00276997	2.97741e-11	0.983627	0.0682073	0.129001	0.000367162	0.162187	0.0114475	1.52656e-13	3.57845e-07	4.12413e-05	0.330304	0.118403	6.77271e-09	2.5869e-05	2.91002e-07	0.00020557	0.00704474	1.2224e-09	0.0044863	6.17224e-06	0.0244793	0.00697247	0.000311266	0.0150756	0.927405	0.355531	0.40893	0.18635	3.10226e-08	0.000154362	0.0950077	0.492338	3.45773e-06	0.519127	0.401939	0.00143508	0.0713569	0.344154	0.98401	0.176078	0.511636	0.281267	0.245946	0.00597603	0.0132782	0.49333	0.129962
Day 28	0.341956	0.00639809	7.91876e-09	0.348625	0.0710707	0.0270533	0.0959496	0.0272307	7.37695e-08	0.00518414	1.02762e-06	0.868447	0.648471	9.17916e-10	2.18335e-11	2.36478e-14	0.00593632	0.0833429	0.0107056	0.000274494	0.0208748	1.11022e-16	0.00456845	0.0693919	0.0188386	0.870187	0.190274	1.32351e-06	0.0445366	0.0228835	1.04989e-08	0.837453	0.946831	0.0331104	0.00951767	0.00734272	0.904559	0.00128213	0.0331522	0.00573974	0.151163	7.17222e-07	0.758833	0.0905864	0.000160823	0.000383958	4.03366e-12	0.274824	0.838511
Day 29	0.46201	0.580359	7.2784e-12	0.414403	0.000219724	6.65278e-08	2.57554e-11	0.000242768	9.3356e-07	1.75437e-06	9.2136e-05	3.95559e-05	0.00804529	1.30456e-05	0.00192591	0.00861091	0.755591	0.00554944	9.40828e-06	0.0472908	0.195544	1.51904e-05	0.683318	0.076461	0.00119159	0.132806	0.13461	1.38936e-09	1.00688e-05	0.231535	0.00118282	2.33356e-05	0.119967	2.89956e-05	0.00241411	0.604638	0.0141418	0.0153064	0.46508	0.501945	0.133626	4.79967e-10	0.00626846	0.00625668	0.0137917	0.000290219	0.0175094	0.0205865	0.0412933
Day 30	0.108963	1.34939e-05	0	5.11479e-07	0.954894	0.254757	0.394415	5.99607e-08	8.9423e-06	5.01574e-06	3.91958e-05	0.812003	0.00143273	0.775019	2.5376e-07	3.25023e-11	2.56121e-06	0.675413	0.0215191	0.00148969	3.22808e-12	0.0162687	0.00177888	0.0135332	3.18351e-05	0.00240973	0.841596	1.30195e-05	0.357915	0.000228965	0.265829	4.6639e-10	0.000127095	1.27406e-05	0.0003771	1.5286e-07	6.69774e-05	0.0678186	0.611144	0.0025061	0.0664178	0.0267012	0.00387864	0.995326	0.533661	0.00117615	0.0961582	0.809534	0.0274863
Day 31	0.0631743	3.48303e-06	1.13297e-09	0.0116432	4.38038e-12	0.16117	0.901034	9.41469e-14	1.90205e-05	2.08565e-07	1.99126e-07	0.0104635	0.018569	0.000568206	2.42634e-08	0	0.000598284	4.38364e-07	0.000452201	0.289335	2.71644e-07	0.00121879	0.111434	1.61016e-05	0.000743369	0.780336	0.368788	0.221282	3.20021e-06	0.064829	6.03359e-09	4.88104e-06	0.0190532	0.000327705	0.00114123	0.903261	0.159167	4.14374e-07	0.00457835	0.695016	0.00227145	0.821608	0.270276	0.11657	1.74125e-08	2.01597e-05	0.180216	0.258427	0.14157
Day 32	6.9315e-05	0.000667013	0.0150252	0.034612	0.000593965	0.95465	0.000211534	0.000756856	7.64795e-08	0.00095472	1.25174e-06	0.302107	1.59831e-05	1.61067e-05	2.54252e-05	1.81347e-07	5.55946e-09	0.0455454	0.00859858	1.48885e-07	0.00150177	3.86348e-06	0.404051	0.0129528	0.066249	0.960592	0.822825	3.44692e-05	0.238011	0.0277011	0.0514599	0.0170672	0.223658	8.38136e-07	0.00544306	0.367572	0.021264	0.0590632	0.419347	0.121774	0.00661279	0.586435	0.495172	0.23958	0.300203	0.0354958	0.124582	0.000594894	0.86338
Day 33	3.24055e-09	2.75045e-09	0	0.00404405	4.87071e-06	0	3.55233e-08	0.000118185	4.27519e-07	4.34322e-10	1.88977e-05	0.000105606	0.0121919	0.108713	3.74039e-09	7.14984e-14	4.24848e-07	0.234426	0.000167776	0.373201	9.89686e-07	0	1.55454e-07	1.11466e-13	3.5727e-13	0.000123442	0.0249522	0.00400542	0.000263618	0.0396205	2.87737e-08	1.15702e-07	2.05497e-05	2.42379e-06	0.0508621	5.75764e-06	0.0143022	0.759275	0.0703062	0.110541	0.98554	0.0977433	0.0185265	0.000834977	0.803219	0.814113	0.031103	0.167777	0.454983
Day 34	0.0587669	0.0883698	3.4053e-07	1.06268e-11	0.00695404	0.418024	8.42338e-07	0.000324215	2.17827e-05	0.00525238	0.000515555	0.0643481	0.00336107	4.65035e-09	2.79642e-10	3.79363e-13	0.000138279	0.069271	0.0142301	0.35751	2.37579e-05	0.000473636	0.0343018	0.832929	0.000194869	0.0205721	0.414976	1.16086e-05	8.41609e-07	0.00273578	0.0290651	0.0280247	0.146853	1.33942e-09	0.550717	1.5099e-14	0.963466	0	0.233667	0.0593625	0.0575565	0.0327714	0.898844	4.70368e-12	0.0183735	0.165904	0.455336	0.523981	0.196968
Day 35	1.98705e-05	0.000197798	8.97552e-07	0.000274719	3.45711e-05	0.0403406	0.000270432	0.0168236	0.00106117	0.00488907	1.71844e-08	0.0107167	0.000428105	3.34662e-10	1.67337e-05	0.0122046	0.076558	3.15616e-06	5.37085e-05	6.69321e-06	0.35989	1.2133e-11	2.27373e-06	0.00051754	8.04303e-06	0.39621	0.813904	0.00366431	1.60653e-11	0.0398507	0.000323734	0.715014	0.912354	4.70666e-06	0.131313	0.437882	0.413592	3.32271e-09	0.426216	0.0155475	0.157471	0.000128624	0.613384	0.589819	0.141555	0.667001	0.00897934	0.482957	0.0501931
Day 36	3.21076e-13	0.00582956	1.62321e-11	0.000387101	0.000253745	9.96118e-06	2.7034e-11	0.693353	9.40383e-10	0.000328343	1.96178e-06	0.000187432	8.10453e-05	0.881893	0.000138267	0.0236485	8.65097e-07	0.09805	1.18247e-06	0.0757096	0.374356	0.0861734	0.064207	0.770794	0.00165886	0.431449	0.0366789	0.000624516	6.87775e-06	0.0029116	0.0816421	0.434613	0.831604	0.737418	0.0162232	0.016616	0.300993	1.4765e-10	0.411185	2.99911e-06	0.353242	3.83352e-05	0.00234509	0.0765248	1.25338e-05	0.244022	0.409732	0.688133	0.00138436
Day 37	0.0123704	2.36143e-05	3.06339e-07	0.377861	1.10469e-07	0.000156528	0.00894895	0.379929	0.129724	4.69878e-05	5.40274e-09	0.00512247	1.47675e-11	0.272983	9.98503e-09	0.0762344	2.17448e-12	0.00013175	9.69194e-05	9.48391e-05	0.685676	3.17449e-06	0.567063	0.789563	1.73349e-08	0.046236	0.0233583	0.0570423	0.00145863	0.0885813	7.92477e-13	0	0.037995	0.208617	0.00280677	0.146654	0.414948	8.77103e-10	4.96473e-08	0.0566848	0.584345	6.58255e-10	0.11987	0.173377	0.0211792	2.15383e-13	0.313328	0.333836	3.03313e-06
Day 38	3.73964e-05	0.000220479	1.58984e-13	8.75966e-09	2.74522e-06	2.12584e-05	0.0158971	4.04043e-08	2.44249e-15	1.91691e-06	0.0143743	0.000103072	0.688956	0.0350424	4.76175e-13	2.45471e-05	0.000200323	0.208957	0.239521	0.253854	0.00144188	0.331844	0.144721	0.000460955	1.8641e-05	0.0335904	0.268984	3.21429e-07	0.0137578	0.860202	0.0479343	0.0259476	3.32317e-09	0.0971291	0.0233591	0.000640921	0.477989	7.00377e-06	0.140671	0.535583	0.00287152	5.93543e-06	8.54851e-06	0.156975	0.758763	0.874487	0.00182396	0.943777	1.13375e-06
Day 39	2.45692e-12	5.22112e-07	0.00259345	0.524802	6.84616e-08	0.0448223	6.85443e-05	1.55676e-09	2.31293e-12	0.00207461	8.97266e-07	0.0134829	0.525085	0.0101939	0.0416141	2.09887e-11	0.757455	1.62291e-08	0.471735	0.865907	0.00172684	0.000104761	0.00256064	0.000521382	0.193985	0.19434	0.77009	0.858673	0.586959	0.000678637	5.32564e-09	0.0433234	1.10982e-05	3.88222e-07	0.114738	0.818039	3.98503e-12	7.00541e-10	0.574691	0.432845	2.36033e-08	0.00196489	0.0743129	0.393417	6.86118e-14	6.44297e-05	0	5.87284e-10	7.93513e-07
Day 40	5.29559e-10	3.15303e-14	0.00135913	2.92239e-05	1.12254e-08	0.728375	4.22685e-06	3.64919e-12	2.7571e-10	0.000373942	1.39811e-10	0.00182205	0.33731	0.190076	9.81457e-06	4.25566e-08	0.382987	0.0413574	4.43416e-11	0.856855	2.43364e-09	0.763797	0.00166533	2.17842e-10	0.00257488	0.000152832	5.06777e-05	1.67805e-06	1.1911e-07	0.12591	0.0033515	4.85744e-06	0.841384	4.86328e-05	0.136531	0.00116105	0.722859	0.135574	0.123334	0.00491089	0.00252434	0.116137	0.00933741	0.0588631	0.00846468	0.793487	0.0464846	0.658532	0.0135069
Day 41	0.000487359	3.95868e-05	0.0783414	2.57753e-05	1.27802e-10	4.57485e-06	8.38197e-09	0.642273	2.66454e-15	0.297722	1.06771e-07	0.351951	2.64309e-06	0.00330207	1.67438e-08	1.77182e-07	0.0180315	0.658	6.74923e-07	0.908438	4.17111e-13	1.63442e-07	0.0654661	0.378428	0.00670528	7.44022e-05	0.0300946	0.000271562	2.98916e-05	3.30879e-05	0.464806	1.82443e-12	3.4983e-08	0.45779	1.51106e-11	1.05509e-08	0.000769394	3.79275e-09	0.000399565	3.6304e-08	0.614875	1.01053e-07	0.00594742	1.33292e-05	0.0581855	0.746042	4.80196e-05	0.0001546	0.0323697
Day 42	7.50218e-08	1.82061e-07	1.19441e-09	6.88738e-10	0.00497878	0.219357	4.2334e-05	0.0752583	1.81834e-05	0.000273038	4.996e-15	0.00138721	0.698415	0.141223	0	6.53042e-07	2.84923e-07	0.0258027	7.71894e-12	4.44089e-16	4.61101e-06	7.93432e-06	1.15589e-05	0.741018	0.000449286	0.10811	0.0210997	0.290823	0.278391	0.969478	5.09592e-14	0.166426	0.00207896	0.108745	7.92215e-08	0.000138605	0.53367	3.79832e-08	0.241967	0.00162796	2.01873e-05	0.55284	0.00192679	0.670699	0.110506	6.12072e-05	0.00569287	3.22969e-05	0.713943
Day 43	1.11288e-10	8.42678e-10	0.0118479	0.0505633	0.00045274	0.0116979	2.15843e-06	0.262485	8.96518e-08	2.29039e-13	5.94695e-08	1.1059e-09	0.952644	7.34628e-06	3.14889e-08	4.57275e-06	2.55534e-05	0.00122021	1.66524e-06	1.1947e-06	0.00431343	3.51855e-05	0.000991018	0.000259434	3.43011e-08	0.00100186	0.0815228	0.0268398	0.584982	0.774074	0	1.73805e-12	0.00449007	0.0339504	0.00267708	0.983931	0.694257	1.02594e-09	0.787995	0.760043	3.98145e-05	3.54757e-10	0.0116796	0.875912	0.10878	5.05021e-10	0.652813	0.000115025	0.0557478
Day 44	4.55546e-09	7.19004e-07	1.77135e-10	6.02814e-09	3.23442e-06	0.392616	1.17391e-05	4.99475e-05	0.000104791	0	5.79057e-07	1.60559e-06	0.389717	0.0857101	0	3.7017e-07	0.000470209	0.0150191	4.77175e-06	0.00942336	1.30359e-08	0.0374286	0.278972	0.0038373	0.00102626	0.826424	0.11631	0.00178905	0.185729	0.179631	3.00723e-09	0.688952	0.0126134	5.0751e-05	0.319146	2.14558e-05	0.69187	0.0106517	0.139563	0.678996	4.49645e-05	0.197664	3.46095e-11	0.000104214	0.975025	0.00182771	0.986214	0.208607	0.0225148
Day 45	0.00893764	4.70168e-10	0.00012823	0.000109762	0.00368617	0.305332	0.0409792	1.99359e-11	0.00115146	1.68129e-07	3.20046e-08	3.1304e-07	0.0114052	1.25993e-06	0.000108973	2.88018e-09	4.68514e-13	8.71234e-06	1.24789e-13	1.46036e-05	0.378111	0.213831	2.13397e-07	0.000293244	0.0415636	0.000738639	0.666424	0.686489	0.000659006	4.2911e-07	1.87173e-07	1.7638e-05	1.0957e-05	0.226398	0.361749	0.0123113	0.896425	0.0171563	0.000245893	0.10861	0.00141711	0.0481729	0.0217365	0.45241	0.000181131	2.93056e-05	2.16023e-07	5.07e-09	0.134184
Day 46	3.22547e-05	2.02781e-05	1.20405e-08	0.146953	0.0112376	1.47129e-09	4.7642e-05	1.11022e-16	6.38917e-05	0.000146538	1.71739e-05	7.72913e-11	5.40499e-11	3.38618e-14	0.0283302	2.3989e-07	3.63295e-11	1.82077e-05	5.58775e-13	0.039458	2.96394e-05	4.07112e-09	0	2.35826e-06	0.224213	1.6835e-06	0.01722	3.84115e-05	2.95054e-09	1.56072e-05	2.34876e-08	4.1481e-05	0.00228145	0.508905	9.39448e-05	0.00695156	0.00391805	0.0543388	1.70059e-06	0.104171	0.00347362	1.2162e-05	0.275768	0.0189427	0.00222194	0.000438444	8.14702e-05	5.51848e-08	0.273024
Day 47	3.90881e-08	0.000459491	1.1414e-06	1.55682e-05	4.47869e-05	2.60515e-07	0.306411	2.46711e-05	3.48144e-12	0.0235804	7.94104e-08	7.74145e-06	6.35655e-08	2.32524e-06	0.0071832	4.95896e-08	0.00403653	0.206461	4.80882e-07	1.46585e-07	0.000316652	0.00129808	3.36642e-12	7.21645e-15	0.000319897	0.318967	0.000315313	0.0379567	0.234111	0.186701	7.46594e-07	0.0218697	0.0405178	0.077773	0.00315994	0.685685	0.343505	0.000144891	0.0160568	0.821921	0.326506	0.00209659	0.000432037	0.208844	6.56595e-08	1.06334e-05	0.00014644	0.375354	0.429724
Day 48	0.610405	0.0400524	1.17691e-09	1.95113e-07	0.0501941	0.00740847	0.00177035	8.93796e-12	6.94744e-05	5.44088e-09	8.66596e-08	1.95002e-06	4.70627e-07	0.000229369	3.77347e-08	6.68867e-08	0.000283027	0.0379875	9.83286e-05	2.63564e-09	9.93561e-07	1.18535e-06	4.69958e-07	0.604256	4.97932e-11	0.00751425	0.00829339	0.255349	0.517659	0.146767	0.0019927	0.000234176	6.43551e-09	1.63319e-05	0.000436639	0.00462486	0.527889	0.185166	0.00326471	4.38687e-06	0.00699015	0.00680362	0.903433	0.00281612	0.297927	0.392784	0.0396739	0.237647	0.000466041
Day 49	1.63037e-06	4.58194e-09	2.54463e-13	1.7356e-08	0.60039	0.0431451	0.00444434	0.134359	2.8017e-06	1.11022e-16	1.49248e-07	0.00367081	1.51845e-12	8.46522e-07	0.00325049	5.88907e-12	0.000440984	8.46167e-08	1.22617e-05	2.07358e-07	6.21725e-15	4.35892e-06	0.059061	2.16995e-06	0.427131	1.52576e-06	0.0823413	0.000122929	0.0533371	1.24611e-09	0.0230946	0.00294335	0	0.394546	0.894214	1.41249e-05	0.526135	0.0764286	0.164123	4.7082e-07	0.849441	0.00202551	0.0424234	0.128286	0.264825	0.0446146	0.37153	0.117621	0.00146581
Day 50	2.7542e-06	2.23601e-05	0.00191764	7.28214e-05	0.0089462	0.873216	8.80955e-06	0.448107	2.56438e-06	1.25343e-10	8.0917e-09	3.19821e-05	0.0934406	0	4.56746e-13	6.06356e-11	1.21466e-06	0.107094	0.674316	4.43646e-07	0.00112776	1.88063e-06	0.0510116	0.375891	1.8605e-06	0.829484	0.627445	0.915832	4.33195e-06	0.0734681	0.993908	0.00265764	5.63692e-08	5.6376e-07	0.000732007	0.107692	0.0470702	0.0210795	4.69169e-05	0.551077	0.284703	0.594486	0.0689751	0.0356234	0.0444351	0.0857599	0.416618	0.761423	0.496078
Day 51	0.0115731	0.628519	5.21805e-14	0.689051	0.624263	0.00135666	0.000337046	5.06193e-07	0.00277206	0.00675216	0.332108	0.000102448	0.00135268	3.01937e-05	1.53209e-07	0.179202	0.0272335	0.0607301	0.000579884	1.21872e-05	0.064712	3.9863e-10	3.66096e-09	4.69789e-06	0.221542	0.492014	0.063404	5.40068e-05	0.963948	0.0129617	0.138756	7.91052e-10	0.493162	6.92971e-07	0.161887	5.48097e-08	0.402872	0.0380831	1.12422e-07	0.125924	0.285142	0.00331053	0.0427134	0.125921	0.578984	1.32948e-05	0.25756	0.651719	0.0187171
Day 52	0.0146738	3.46082e-08	0.144622	4.71174e-11	0.00379771	1.14764e-07	0.586169	5.47362e-12	7.44761e-11	5.83936e-08	1.01161e-06	0.00302822	0.165451	0	0.000915903	0	0.0233531	1.42645e-06	4.8881e-11	7.70886e-10	1.58789e-09	2.28484e-13	0.111009	0.14705	0.00223785	2.60902e-14	0.87098	1.76884e-07	9.38878e-10	0.00772088	0.141554	5.17095e-06	2.20143e-06	2.62806e-05	1.22681e-07	0.0242884	3.34419e-09	0.937089	8.88178e-16	0.00200478	0.0981379	0.00389307	0.000342975	0.115321	0.147551	2.51467e-05	0.00316637	0.907121	6.9611e-14
Day 53	0.00993598	0.00256819	0.351997	0.000605796	0.217933	1.28006e-08	0.00081872	2.39753e-12	0.0490923	0.00357777	0.000245731	0.000261139	7.51171e-05	0.000453268	0.118363	2.97884e-12	0.000109451	0.0182234	0.00261906	7.28873e-12	0.0304112	0.00946078	0.273431	0.242143	0.111325	0.00181079	0.00519634	0.837288	1.55361e-05	0.997836	0.134388	1.49878e-05	5.15564e-10	0.0138692	0.690275	0.488338	0.000158117	5.99362e-10	0.450092	0.00148211	0.0501468	0.0381893	0.957018	1.60487e-05	0.275529	0.0474936	2.95903e-06	0.0101178	1.41798e-12
Day 54	0.0250544	9.17876e-05	0.0708729	1.24257e-06	0.374554	0.573997	0.000338749	7.97118e-12	4.04198e-06	1.66025e-06	4.36979e-05	0.00105789	0.00203402	1.58412e-06	0.0204523	0.0561813	0.0136271	0.0694529	0.000658216	0.00487749	1.47033e-05	9.4813e-13	0.209455	5.2673e-05	1.06684e-05	0.0148994	0.0158495	1.69181e-06	0.517779	0.183017	0.569582	2.48611e-11	0.00696054	1.22021e-06	0.444698	0.0520978	9.35994e-06	0.00594276	9.68714e-12	0.68309	0.00646379	4.01591e-07	0.486428	8.67182e-08	0.821552	1.18406e-05	0.0539472	0.000449924	0.725282
Day 55	0.0270466	6.57697e-08	3.00785e-06	0.00199507	0.0485462	1.09258e-11	3.4692e-09	0.00475415	0.0676965	0.354773	0.000851451	0.0024012	6.98928e-06	1.50554e-10	0.0314078	1.35646e-05	1.05801e-06	0.000109179	0.00218135	0.00311759	5.42012e-06	0.794433	0.00108265	6.97658e-05	1.65727e-07	2.85179e-07	0.464176	0.00529536	0.00204551	0.183259	0.0126063	1.49502e-05	0.0204281	9.89501e-06	4.56198e-05	0.909093	4.82692e-05	0.000198938	0.158201	0.00563653	0.000734841	0.000927438	0.000317862	0.00397426	0.000760618	0.178528	0.000873786	0.111174	0.000282234
Day 56	0.00159706	0.000300411	0.00132442	0.020746	0.400628	0.473975	4.70407e-08	0.0666859	6.76174e-08	0.0143545	0.0250393	0.000935698	0.000286398	2.88658e-15	1.58762e-13	0.194354	0.00200615	1.29159e-05	0.0348051	0.00103304	0.00831525	0.000272698	0.0023736	0.940029	1.36829e-07	4.91766e-07	0.0270936	2.47147e-06	0.0480589	0.00441151	0.0524734	1.25186e-07	3.83946e-09	0.0316905	4.34704e-06	8.0197e-06	0.00515245	0.0380606	0.684067	7.84597e-09	0.00620385	1.49988e-09	0.0489003	0.0376737	0.0161049	0.599719	0.910811	1.45092e-05	0.105704
Day 57	0.760718	0.0203746	0.0295722	0.074954	0.905805	0.00540353	0.000105531	0.0286486	0.000116613	0.038414	0.332454	0.00392156	1.48422e-05	0.0214301	0.175501	0.00799968	0.239758	2.09615e-07	0.0317341	6.03055e-07	0.497971	0.144606	0.0928303	0.120714	1.48742e-06	0.00396986	0.52871	1.01219e-07	0.00147527	0.510219	0.491426	0.00124984	0.00369783	2.1527e-11	0.00410559	0.843926	1.38068e-06	0.102816	0.381846	0.00214707	0.000303142	4.96847e-07	0.0172273	2.55643e-05	0.344823	0.19325	0.944032	0.309265	0.151504
Day 58	0.00858463	0.0270066	0.0404889	3.33682e-09	0.000601218	0.00135718	0.223542	0.950257	8.92841e-13	8.59127e-11	0.000183889	2.22155e-10	0.00178306	1.01184e-10	4.5934e-07	0.000137594	0.000137316	0.000181377	6.70286e-06	1.59008e-10	0.000158002	2.22699e-06	6.45187e-05	0.175921	2.46162e-08	0.0160679	0.513349	4.0354e-10	0.0165553	0.521583	1.04108e-05	0.916067	0.0360149	0.0057794	0.000140638	0.884066	0.00639313	0.152155	0.00159379	0.896247	8.16577e-05	0.155707	0.00771259	0.00105672	3.38098e-06	0.823483	0.273453	0.00236091	0.11153
Day 59	0.450826	0.00451596	0.000412469	0.00170356	3.18157e-07	2.28168e-06	0.0152101	2.10183e-06	3.17061e-05	6.07116e-05	9.10385e-05	4.47183e-05	0.000107937	0.0406677	9.83879e-06	0.00231252	3.48708e-06	0.0404004	0.00439227	2.77958e-06	0.331138	0.00188727	0.961456	1.71002e-07	0.0584363	0.105879	0.940441	0.00437854	0.0244156	0.00165427	0.0114572	0.000741745	0.000594502	0.616417	0.0211806	0.82305	0.000324451	0.355182	0.88189	0.627304	0.715729	0.00281386	0.0488767	0.00101756	5.58251e-08	0.00028939	0.507715	0.298714	0.0749209
Day 60	0.0960303	0.0913907	7.45422e-09	0.00526313	0.505499	2.84917e-12	2.80898e-05	0.0027605	3.8512e-08	3.21965e-15	7.2668e-06	3.2005e-05	0.000156181	1.59872e-12	6.64583e-08	0.00133767	4.13609e-05	0.574182	1.13577e-07	7.98598e-08	1.13314e-09	3.3633e-08	0.00620008	0.578869	0.0838222	0.00254195	0.0791488	0.672313	0.348622	0.0400586	0.0384427	6.23499e-09	2.57885e-11	0.77398	4.84632e-08	0.194162	0.939186	0.137294	0.000126257	3.20872e-05	0.835537	9.0196e-09	0.320128	0.442071	0.611817	0.0169417	0.893158	0.351109	0.000382335
Day 61	0.00166422	2.05402e-07	6.2659e-07	0.236489	1.0588e-06	6.05129e-05	0.0266753	6.60462e-09	0.000161513	3.9968e-15	0.000122821	4.22275e-09	3.97394e-05	0.0524533	0.00372922	0.000715214	0.00556562	0.000818018	0.000984889	8.52805e-08	1.54384e-07	2.79765e-12	1.68045e-05	0.000997269	0.605261	0.0490162	0.323526	1.44217e-06	0.975387	0.176746	0.00185643	0.466597	0.0216824	0.362932	9.36483e-07	0.000164771	0.0642531	0	0.000207174	0.483458	0.55864	1.66287e-07	0.654487	0.032471	0.77535	5.1278e-05	0.301241	0.00212016	0.000357333
Day 62	0.00160592	3.25234e-05	0.174905	1.94446e-08	0.000310122	6.51867e-10	0.000578604	0.0125595	2.0096e-05	2.10156e-05	0.00149693	1.42393e-05	0.000441498	0.00497382	0.373531	1.56551e-08	0.0807925	9.15596e-09	0	1.11022e-16	0.011139	1.9051e-06	0.0135536	0.00262882	9.54996e-05	0.149068	0.00599106	2.78e-07	1.03226e-08	0.895299	0.759566	2.7765e-05	1.2578e-10	8.85073e-05	0.0606695	0.00981089	3.34373e-10	0.000147028	0.998649	1.35035e-05	0.400288	1.38002e-07	0.394735	0.565442	0.114486	0.491475	0.0550398	0.0116201	0.429469
Day 63	1.55185e-05	0.246068	0.0115568	0.36076	0.00674699	0.00614845	3.07555e-11	0.00577849	0.113008	4.11205e-09	0.00158354	1.09703e-07	0.474534	0.595568	0.0586979	0.327792	0.0488949	0.0643352	0.0553744	0.00325834	9.72572e-07	0.77236	7.42644e-05	7.53898e-05	2.1583e-05	1.81057e-07	0.00377596	0.000101898	0.00624919	0.0011094	0.000101552	2.2574e-09	2.40352e-12	0.0354628	0.0325928	0.794979	0.000940325	0.0339995	0.258618	0.304168	0.226821	1.01839e-11	0.445414	0.27687	0.0108019	0.184817	0.992316	5.51297e-05	0.569601
Day 64	0.000214711	0.265507	0.280323	6.20463e-10	0.00215961	1.50759e-07	2.20319e-07	2.21346e-08	0.223406	0.187757	2.40012e-05	1.21928e-05	0.012531	0	0.00493589	3.78106e-06	0.0257858	6.67478e-05	1.4225e-06	0.00261985	7.23292e-06	0.000466157	0.00956262	1.465e-05	0.0580806	0.0356505	0.0585597	3.72441e-05	0.00341962	0.205771	1.03581e-05	0.151771	1.29913e-11	0.00360639	0.039259	1.52247e-06	0.0132307	0.00094127	1.13389e-07	0.0014921	0.00243588	5.25525e-06	8.69892e-05	0.494872	0.776263	0.00374836	0.00796146	6.23245e-05	0.760526
Day 65	5.32384e-09	0.0165871	0.693526	0.00984784	3.22729e-09	0.000160399	0.0116032	2.68785e-06	2.66152e-09	0.00165058	0.00521445	0.00350705	6.29836e-05	0.0418454	0.110015	1.3363e-06	0.00517487	0.000630295	1.10822e-06	1.30451e-05	1.30049e-06	1.33305e-05	0.0262266	0.000518475	0.0160682	0.0248394	0.0274004	0.00103051	0.00403845	1.3661e-11	0.016178	0.0572567	9.55787e-05	4.75075e-05	0.547875	0.147774	0.0143485	0.0790078	0.00122606	0.011162	0.00847777	2.96929e-12	0.641486	0.0310643	6.69209e-06	0.18474	1.15908e-08	5.01094e-06	0.820966
Day 66	1.81213e-05	0.000121385	1.71897e-11	4.35394e-05	0.00278279	0.00661593	0.0042985	0.00124033	4.6789e-06	1.17377e-05	3.61113e-08	0	0.000208576	4.50058e-07	5.70629e-06	0.276015	2.18373e-07	0.000322061	4.88012e-07	1.82759e-06	0	0.684019	0.00694054	0.154292	6.34253e-08	0.000665034	0.00521887	0.187593	2.89224e-05	2.49592e-05	0.250331	0.000400575	4.78139e-07	0.603578	0.000180895	0.0484975	7.88195e-11	0.529801	2.77533e-05	1.90028e-06	0.0827206	0.000282694	0.33705	0.0501771	1.39747e-08	3.99223e-08	9.96558e-09	5.78491e-06	0.000290525
Day 67	1.89112e-08	4.65154e-08	4.12512e-08	2.11342e-08	3.57075e-07	0.381989	1.09108e-07	0.359216	0.111943	0.863092	0.133005	3.03549e-06	0.00988165	0.954702	0.371216	0.0394149	0.0506278	0.000446513	0.0416419	0.0180337	5.74237e-11	0.112412	0.145902	0.621855	6.58557e-06	0.000159498	0.496767	0.00242077	0.468331	0.00907519	0.170899	0.0799434	1.55309e-06	3.82224e-08	7.58258e-05	0.330493	0.837498	0.199051	0.270237	6.26754e-05	0.00968144	0.0122715	8.73987e-05	0.899281	0.926603	0.145368	0.0844704	0.282425	0.0112557
Day 68	0.0602156	4.20034e-06	0.120087	0.166849	0.6574	0.707178	0.00606468	3.10442e-07	0.00869502	0.307684	1.09891e-05	0.0182056	8.80788e-05	5.20173e-12	5.18378e-05	0.00375286	0.591478	0.000114105	0.0283334	0.0132472	1.28512e-05	2.01377e-08	0.0202789	0.0127326	0	9.30556e-06	0.00133992	0.000197049	0.278826	0.998424	0.0211283	3.92459e-07	8.58777e-11	4.51679e-06	8.14943e-05	0.0154158	2.51197e-05	1.15912e-08	3.44879e-05	0.0525852	0.774848	0.00554115	1.02811e-09	0.027937	0.0974272	0.347028	1.31347e-07	0.022372	9.94313e-07
Day 69	0.456044	0.0021439	4.16339e-06	0.06987	0.20875	4.77444e-07	0.26538	0.00590249	0.00305714	0.217884	0.000892299	0.100564	0.168807	1.55431e-14	0.335093	1.28823e-08	8.66522e-06	0.00485272	0.000109609	0.76714	0.00257708	0.832124	0.0360982	0.413235	1.45999e-08	0.0776661	0.0252641	0.0675091	0.078211	0.344834	0.16922	8.68674e-06	0	0.675874	0.821262	0.105537	8.3743e-06	0.0743911	0.251764	0.00362077	0.711661	0.0485382	0.257531	0.00662585	6.96665e-13	0.000392408	0.163755	0.0416103	9.64666e-06
Day 70	0.0121361	0.0658111	4.88124e-05	0.227898	0.58201	0.10345	1.32395e-05	0.214036	0.00069561	0.196762	0.02711	0.105815	0.811299	2.75331e-05	0.0649776	0.348185	0.781452	0.582594	0.0415075	3.42576e-06	0.000715514	6.06854e-07	3.63948e-10	0.21436	0.391587	0.00546043	7.22517e-06	0.450676	0.00346406	0.759418	0.508512	0.045592	2.02449e-10	0.69421	0.221171	0.000872781	0.0272978	0.295005	0.418473	0.00695219	0.0597237	0.250662	0.610084	0.026494	0.920243	0.0125206	0.409021	0.049387	0.0769623
Day 71	0.612197	0.0192916	0.0119556	0.0459667	0.452803	0.315022	0.198871	0.0210821	0.225029	0.0962528	0.0034508	0.606767	0.059209	2.64156e-07	0.0479106	0.0489594	0.00252284	0.156962	1.54945e-05	0.467636	0.00160021	0.498356	1.05002e-05	0.365295	0.0335449	0.53472	0.28587	0.167199	0.0260228	0.00980218	0.0635734	2.28951e-06	0.00102823	0.00265711	0.00120841	2.07833e-07	0.000541602	5.28023e-11	0.128457	0.0536648	0.0486959	0.819741	0.105971	0.539085	0.10823	0.0101992	6.03943e-05	0.000114638	0.0033176
Day 72	0.00862708	0.00548038	0.000127114	0.000863827	0.628739	1.01475e-07	0.0751471	2.47893e-09	0.853262	0.000657623	3.26177e-05	0.00214725	0.000560676	1.34132e-07	2.17545e-05	0.0462901	0.00069391	0.512429	0.000303739	0.0486721	0	9.74211e-11	2.71856e-05	0.120945	0.0201966	0.0460279	0.0319047	0.000333714	0.0327428	0.101353	0.341783	0.0345209	7.17602e-09	0.000163797	0.322091	0.0163351	0.112071	0.751434	0.29375	0.802741	0.936868	0.717945	0.00269561	0.478757	0.0749964	0.00722549	0.32364	0.370398	0.630178
Day 73	0.0155835	0.106092	5.53856e-06	0.0890685	0.000141759	3.16184e-05	6.98581e-11	0.000422624	0.335661	5.56194e-06	0.00683986	0.0184503	0.134784	2.59254e-08	0.00656658	6.59653e-06	0.0229092	0.00387746	0.00670286	0.00016458	1.49282e-05	0.0373045	0.0146447	0.0556396	0.017478	0.0118429	0.91261	0.892453	0.2383	0.233639	0.624899	0.0227373	6.46363e-08	0.177041	0.0154089	0.0624021	0.997318	5.18944e-06	0.0455451	0.229168	0.0960442	0.00471112	0.038192	0.134102	0.559643	0.272868	0.863912	0.184152	0.485041
Day 74	0.0657044	0.000107501	7.0287e-05	0.000917685	2.67754e-08	0.0493955	1.55951e-05	1.38743e-09	0.913641	0.0495107	1.09222e-05	1.28295e-06	0.000621596	7.94347e-09	0.000783314	0.0142778	0.0121491	0.000682427	0.189947	0.0156464	0.147597	0.00129236	0.816907	0.00654228	0.0170013	3.65496e-05	0.0215102	3.40215e-11	0.00573838	0.271914	3.31747e-06	0.000254419	6.84341e-13	0.0806549	0.0191523	0.0253954	0.771994	4.66428e-08	0.0169364	3.03779e-12	0.128425	2.07462e-05	0.527971	0.637706	0.33757	3.46625e-05	1.99715e-07	0.20169	1.24296e-05
Day 75	0.233934	0.00301551	0.00741914	4.31319e-06	3.44271e-10	0.0400309	4.34569e-06	4.44089e-16	0.00358252	9.23243e-05	1.22481e-05	7.13724e-05	3.04102e-06	6.97817e-08	0.10905	9.03318e-09	0.0957069	0.0140444	0.93489	0.00147715	1.56541e-14	0.000840477	0.349719	4.17501e-10	0.000228523	0.405433	0.00323141	0.0139573	1.70807e-09	0.0805965	0.00602771	0.106858	0.000477319	0.000788274	0.211109	0.160042	0.167524	0.00443919	3.43625e-10	2.85112e-06	0.310515	1.9984e-15	3.41263e-05	0.147294	0.0452929	0.000816616	0.000286128	0.228014	0.706187
Day 76	0.650742	4.81248e-12	0.675788	0.042538	8.40853e-08	0.414559	1.99682e-10	0.00148432	0.00497063	0.00356557	1.07712e-10	0	3.80554e-05	0.00106114	0.0663878	5.79322e-05	1.50721e-06	0	1.88035e-06	3.65406e-06	2.18183e-05	1.52353e-11	2.90423e-08	0.00377149	1.50636e-08	0.0672288	0.0492262	2.15981e-08	0.0260379	0.769809	1.32e-05	1.64845e-05	0.000111916	2.06586e-08	0.00203003	0.827938	0.573413	0.00031826	4.90405e-06	6.50387e-06	0.208663	3.80159e-06	2.53963e-10	0.177044	5.08965e-06	7.94386e-06	0.00012091	7.58406e-08	9.73512e-07
Day 77	0.0300347	0.000194021	0.773799	0.00213004	0.269179	0.167348	0.770188	0.349428	4.40504e-07	7.19204e-06	3.37783e-06	0.869423	0.140996	0.0109122	0.00029626	0.000117759	6.02894e-10	1.32871e-05	0.110255	0.000147993	0.00138065	0	0.429917	0.0075265	0.000763904	0.0408843	0.263422	0.609806	0.0928845	0.0748103	8.5457e-05	0.0280504	0.0772188	0.000342455	0.0214876	0.0762808	0.0637886	5.88819e-07	0.00035598	0.0200594	0.516713	0.101822	2.22045e-16	0.283659	0.00075294	0.925078	0.00630779	0.213301	2.76085e-06
Day 78	1.78936e-06	3.45812e-08	0.884753	0.023319	0	2.35623e-12	9.69128e-07	2.66454e-15	0.238065	0.00691601	5.14329e-06	4.16179e-05	0.00513092	0.0223938	0.0147409	2.52435e-06	0.000235099	5.46312e-05	0.698336	3.60339e-05	2.48624e-05	0.0016958	0.00088627	0.883665	6.35608e-05	0.101211	0.870921	0.0405188	0.390149	0.555876	0.100353	3.40411e-08	1.12649e-09	0.106301	0.00192849	1.57791e-08	0.000133226	3.91591e-05	0.0519274	0.000180262	0.881046	0.230384	0.00878801	3.14274e-08	0.587246	0.587472	0.00378635	0.130203	2.06535e-12
Day 79	0.0068743	5.1914e-13	2.27596e-14	5.41789e-14	0.00142977	9.54792e-15	0.0270008	0.545055	2.367e-13	4.17999e-13	8.41503e-10	3.31221e-11	0	6.52127e-05	2.95091e-10	1.32705e-11	0.102229	0	0.00410262	4.23451e-08	5.18151e-09	2.01471e-09	0.00586074	0.0606996	3.7041e-07	0.00292307	0.127173	0.0134083	2.20258e-05	0.00249429	0.264779	1.75949e-06	0.703989	0.0185785	0.000552404	0.0615542	0.00102746	3.34864e-07	1.03642e-05	7.73405e-08	0.0166977	0.0255175	0.050213	3.19529e-06	1.71424e-05	2.88547e-10	1.02563e-05	0.111467	9.60603e-09
Day 80	0.14436	1.03306e-06	5.12923e-14	0.669985	0.198713	2.50198e-09	1.24837e-09	1.23265e-06	4.76236e-06	0.96018	1.43219e-14	0.000302027	2.43851e-05	9.33718e-07	4.2773e-08	1.72655e-05	2.01839e-12	4.9246e-08	0.243346	0.0781829	2.85904e-07	0	1.1288e-08	2.77978e-08	1.07674e-08	2.96208e-13	0.840399	7.47529e-07	0.707944	0.147454	6.79558e-05	0.0778122	3.13968e-05	0.0567258	1.59252e-06	0.0683946	0.737319	2.57971e-07	0.00105804	0.00767116	0.25493	5.05065e-07	0.00230119	0.000316834	8.36759e-09	0.000168941	5.85629e-05	0.0515486	8.35798e-06
Day 81	0.0023828	7.25084e-07	0.187522	0.00483851	0.453569	1.39455e-12	0.0202834	0.000804978	0.000232728	0.796715	8.95783e-12	6.35284e-07	2.40193e-06	1.41711e-06	0.107904	3.46117e-06	0.316796	0.000421373	0.042234	1.96076e-12	1.17432e-06	0.00012129	1.15204e-09	0.904976	0.494077	0.000571727	0.000788197	0.000305983	0.00386673	0.782747	0.945354	0.000507843	0.00699446	6.89187e-05	0.0634754	0.0614536	0.0190104	0.101487	0.0917251	0.00568714	0.0423445	6.47464e-07	0.0383579	1.58552e-05	7.22533e-13	1.66426e-11	0.618008	0.000760141	7.32579e-05
Day 82	0.00264972	7.65872e-06	0.000293744	1.91277e-07	0.0122601	0.000131807	0.00044531	3.0597e-11	1.5965e-13	0.0199824	3.88939e-08	5.14204e-08	0.00266698	0.0312805	3.65022e-06	0.00134047	0.000493255	6.69141e-05	0.0417644	0.00202087	0.300065	6.55878e-10	7.46677e-07	1.2655e-05	0.0355503	3.36091e-05	0.667191	0.000624493	2.36695e-07	0.46723	3.19043e-05	5.43018e-06	6.85019e-12	0.000105194	6.52753e-05	0.0429972	0.146463	1.97809e-05	3.36501e-07	0.766552	0.244333	3.49243e-07	1.45108e-11	0.944407	4.5484e-09	0.0597946	1.14339e-07	0.393944	0.366382
Day 83	0.022466	0.000130451	2.9219e-05	0.0118439	0.00214867	0.000179763	8.45151e-06	0.518163	0.0936269	0.0301061	0.0983706	1.26837e-08	0.0328331	2.4869e-14	0.000777868	1.44329e-14	0.00213862	0.639469	0.283791	0.811302	2.76538e-07	0.686759	4.3651e-06	1.36665e-10	1.91768e-09	0.000186715	0.0631736	0.000625558	2.79558e-05	0.615214	0.0225183	0.00255231	0.522039	0.224988	3.96471e-08	0.404334	8.34197e-05	3.51917e-11	0.0363157	0.0390038	0.143227	0.332388	0.720366	0.0048341	2.26217e-05	0.000145437	5.98925e-05	0.318278	0.000200638
Day 84	4.116e-06	4.26888e-07	0.000479023	0.00130921	4.44423e-07	0.0628331	2.93558e-10	2.10559e-05	0.842212	0.152976	2.03649e-07	2.28888e-10	2.22535e-05	0.00884643	0.0318688	3.48385e-05	0.575514	0.00264074	0.000206341	0.00225558	0.00032061	1.14023e-09	0.000119413	0.0161913	4.19008e-09	7.74179e-06	0.390845	0.0137795	0.0471186	0.000198061	1.7049e-11	3.16498e-05	7.14109e-08	0.675672	0.37691	0.322874	0.0335515	1.05621e-09	0.111262	0.0784615	0.171592	5.34098e-05	0.313076	0.0177722	1.00308e-05	3.13752e-08	0.0365272	0.000160329	0
Day 85	0.254174	1.56503e-07	0.00151523	0.0105273	0.251884	0.00184099	3.14679e-11	0.000778867	0.0844485	1.10069e-10	1.84709e-08	4.48695e-05	2.01945e-08	0.000924589	0.000174275	0.517906	1.63353e-06	0.0013121	0.00750377	4.84477e-05	0.855241	4.45272e-07	5.60905e-05	0.00760396	0.0761973	0.00394316	0.010724	0.201513	0.973434	0.00550949	0.000305088	5.55249e-06	1.66297e-05	0.241993	0.915093	0.889636	0.931324	3.57536e-12	1.69146e-07	6.69161e-06	0.0760832	0.00302162	0.00719323	0.227446	3.52595e-06	6.76492e-05	1.63241e-05	0.000990837	3.15649e-08
Day 86	1.57041e-06	1.34692e-07	1.06121e-06	0.00240221	0.476057	6.52589e-13	2.33505e-06	0.000102054	1.61568e-05	0.185435	1.44527e-08	6.28966e-09	4.98551e-08	0.000110274	0.000802472	9.49278e-07	0.817852	0.000124557	0.84478	1.67978e-05	7.81946e-10	7.16998e-08	0.0674466	5.66911e-06	1.97541e-05	2.37497e-08	0.00172422	2.11131e-08	0.0117784	3.52359e-09	0.00369294	7.47735e-13	7.57439e-11	0.0054975	0.0218487	0.123262	3.67364e-09	1.71492e-10	2.52948e-05	2.70377e-11	0.473022	0.0175616	0.590735	0.00122569	8.72191e-13	5.46807e-12	4.90102e-07	1.22085e-07	2.0061e-05
Day 87	0.00297586	7.06374e-05	3.69685e-09	5.00572e-08	0.630472	2.06286e-08	0.00441989	2.08662e-08	0.00318754	4.93377e-10	1.95143e-06	8.15908e-09	1.23014e-06	8.98918e-11	2.0363e-06	0.109392	0.00325375	2.94923e-06	0.0289688	1.68326e-05	0	1.688e-05	0.0183195	1.49025e-06	5.06005e-07	0.927493	2.20638e-05	5.8712e-05	3.83756e-05	0.583747	9.88886e-07	1.61664e-08	0.0163606	2.02495e-07	0.162651	8.28228e-06	0.100214	4.8264e-07	5.76054e-06	0.90944	0.0750637	0.0546582	0.000968117	0.034891	0.00188157	1.37171e-06	0.000109594	1.64946e-12	0.0167882
Day 88	1.07552e-07	0.000352251	3.95072e-07	0.252772	0.00171075	0.317689	0.0580422	0.0846459	0.0316254	0.0111975	1.11986e-05	2.34172e-07	3.82276e-05	4.68217e-06	0.000287968	0.867356	0.182298	6.24634e-07	0.70364	0.00419201	0.15352	0.0173515	0.000767519	0.00829897	0.000786218	2.45991e-05	1.0913e-05	8.34842e-05	0.0204513	7.04398e-06	0.000789569	0.000571107	0.252455	0.000354118	0.148338	0.018358	4.45715e-06	0.0145898	0.335196	0.000205612	0.18818	0.0128746	2.44736e-05	0.107517	0.0145896	0.0480835	0.0660945	0.146172	3.52414e-06
Day 89	0.00213224	7.77906e-07	0.0241348	6.56254e-06	3.84733e-07	0.730741	7.98032e-11	0.00344054	0.16157	0.491655	2.33683e-05	0.140596	0.000258198	0.026635	0.0001611	0.371204	0.000116854	2.13564e-09	1.86244e-05	0.109426	0.867712	1.75704e-10	0.606139	0.0235692	4.16474e-05	0.000719596	0.740841	4.46901e-05	8.08379e-10	0.989181	0.001758	0.00261865	9.13654e-05	0.557193	0.164636	0.166035	0.000278572	0.626308	0.0417448	4.36624e-07	0.00306961	0.0356423	0.602727	0.156596	0	0.297011	0.0183681	1.16084e-05	0.0777271
Day 90	0.606259	0.00712012	0.0218169	0.221433	0.757481	0.00232493	0.334222	0.047578	0.0091696	0.956635	0.0119909	0.00176966	6.02126e-07	2.29399e-06	0.811125	1.13187e-07	1.94665e-05	0.593911	0.103409	1.80859e-05	0.4621	0.00904036	0.00243697	0.00311137	9.84383e-07	0.390434	0.109597	0.00820587	0.017179	0.800287	0.457999	0.0173529	2.23077e-07	2.42662e-06	0.713812	0.000148198	0.990757	0.00311847	0.167074	0.0338885	1.75266e-07	0.0287998	0.0892324	0.569317	0.00168246	2.60502e-07	0.0178192	0.000304363	0.00973879
Day 91	0.00558729	0.153085	0.295265	0.00159998	7.55587e-05	0.224141	0.992449	0.164061	0.738946	3.43132e-05	1.99502e-06	0.000839309	0.034355	1.54256e-05	0.0215013	0.988387	0.231879	0.000268243	0.508948	0.390382	0.671353	1.10851e-07	0.743496	0.708459	0.00554434	5.92167e-05	0.613776	4.12787e-07	0.620461	0.517479	5.06114e-05	0.00229534	6.57318e-05	0.0373675	0.208047	0.0259953	9.47797e-13	0.212062	0.470162	0.290015	0.66947	0.000537216	0.656801	0.275993	2.6519e-05	0.0378774	0.088958	0.00410874	5.53347e-06
Day 92	0.315689	0.00166774	0.811826	0.00287376	3.53256e-06	0.00612825	0.0032143	0.00043893	0.929594	0.117064	2.78568e-08	0.00384419	0.0179116	0.00333457	0.000336243	6.75088e-06	0.488665	0.0229094	0.00581795	3.34361e-06	6.57751e-06	0.0522371	0.255624	0.000824967	7.1396e-06	5.29381e-07	0.351369	0.0131612	1.12659e-05	0.0110277	0.5423	7.18492e-07	7.92023e-06	0.0297034	0.978094	0.105799	0.0225292	8.08958e-09	1.30976e-05	0.000503283	1.5883e-08	0.0181603	0.00153624	0.568102	9.55347e-13	0.0442364	0.000206991	0.0120073	1.34166e-07
Day 93	0.352191	0.000487221	0.059887	3.70122e-06	0.000696763	1.36242e-07	0.0477196	5.24718e-10	0.00305555	0.514539	1.16067e-09	0.387921	2.97341e-06	3.52167e-11	4.39157e-08	0.0187409	0.0466229	0.0553151	0.0761837	0.0072337	0.195695	0.000226221	0.787386	0.0461195	0.974957	0.000329898	0.246852	0.273893	8.59332e-07	0.108091	0.898447	0.000766744	2.50011e-06	0.130777	0.732845	0.0751001	1.19364e-06	0.0174866	4.52958e-11	1.37195e-08	0.00168488	0.000118813	0.000159213	0.738331	3.09015e-07	7.13012e-05	0.361977	0.0386219	1.52224e-08
Day 94	0.540843	0.00473118	0.275917	0.00596541	0.00354023	0.310954	5.09332e-06	0.000231268	0.124867	0.00481034	1.48165e-08	0.0795862	4.49981e-05	0.000940816	0.00265271	8.16858e-12	5.30365e-12	0.874005	0.436319	2.034e-09	0.000784229	6.31717e-14	0.799428	0.000102028	1.08905e-06	0.463989	1.28045e-05	0.315675	0	0.0339684	0.524389	7.33476e-05	3.13687e-05	0.0137574	0.000707434	0.0164836	0.00104131	7.98697e-07	0.50941	0.0899041	0.000137093	6.42749e-07	5.00942e-07	6.44694e-06	2.99548e-05	7.92993e-10	1.41173e-08	0.00602116	0.00058228
Day 95	0.827649	0.294235	0.00736137	0.640327	0.831506	0.434118	0.0182384	0.179747	0.343323	0.482834	0.00137328	1.3406e-06	0.178243	0.0705519	2.53666e-07	2.79343e-07	0.000128906	0.865414	2.11628e-06	0.000210751	7.21684e-06	9.84976e-06	0.00504939	0.00436043	0.00103773	1.87893e-05	0.000119391	0.0221453	0.404233	0.169702	3.6142e-08	0.000619358	5.31823e-06	0.0366777	1.86059e-08	0.186203	2.25256e-06	0.000334441	0.213832	2.12396e-05	0.0127167	0.0865923	9.40359e-14	5.20402e-06	0.191517	1.22098e-08	0.108438	0.861842	0.00700576
Day 96	0.0238595	0.00310717	7.00605e-06	4.47869e-09	5.01638e-07	4.01685e-06	0.000669724	0.00183904	0.000659128	6.6832e-06	1.85405e-05	0.00170997	6.58791e-05	0.563547	0.130043	1.73863e-06	0.000109883	1.867e-06	0.618737	0.00178393	0.000101037	1.16797e-11	0.0114236	4.53484e-06	2.27441e-09	0.000141326	0.0377009	0.175664	0.00101987	0.00347104	0.874259	7.71369e-07	2.30601e-07	0.000105372	3.6153e-05	0.00317978	0.660582	1.22849e-08	6.93717e-07	0.00117604	0.800953	2.59574e-10	0.291167	0.376749	0.789822	2.17545e-05	0.000625349	0.475278	0.101363
Day 97	0.0431401	0.252167	3.2693e-07	0.00263152	0.000374605	6.85303e-10	0.0717952	0.000233769	0.434083	2.91214e-08	3.85526e-06	0.90487	1.71028e-08	0.00142185	0.34978	1.21704e-09	2.02712e-08	0.0515427	0.781626	0.00170022	2.86812e-05	1.92843e-08	0.758423	0.0363423	0.000397669	0.721246	0.0125958	0.00733942	0.171852	0.0899453	0.00716457	0.0505644	0.000921534	0.0115604	0.371753	0.00832087	0.0808513	0.00160718	0.271881	0.154796	0.0495473	0.133992	0.00351848	0.000197512	0.000164146	0.00130299	0.453606	0.333857	0.0587504
Day 98	0.0471777	0.000409932	0.0139921	5.85433e-05	0.00261138	8.23012e-07	0.00129888	0.000262798	0.227642	0.160511	7.5911e-10	0.000160169	0.000625051	0.000258583	0.0310736	0.915326	0.000131769	0.00834284	0.161503	1.34546e-05	0.020278	1.46596e-07	0.761268	0.00313241	1.11022e-16	0.579202	0.000843193	7.49424e-05	9.97433e-10	0.210932	0.763909	0.000831837	0.0103853	0.00942421	0.000175271	1.43163e-08	0.923079	0.0109507	1.29647e-06	0.0145405	0.276635	7.67701e-08	0.184184	0.0353697	0.00991563	0.0426528	4.80727e-14	0.000277248	0.000123755
Day 99	1.52584e-05	5.95334e-06	2.5329e-07	0.00246994	0.00105977	0.000744256	0.00695521	0.314917	3.12572e-07	8.12516e-08	9.33057e-10	2.6333e-11	9.4946e-06	7.01587e-06	2.96267e-06	0.230749	3.6548e-08	1.87398e-06	0.921734	0.0570498	0.00131407	0.0106638	1.02527e-07	0.156148	9.25338e-09	1.33071e-07	0.176976	0.654999	0.0243482	0.473906	0.0559871	0.00032575	5.3454e-10	0.587856	1.29504e-05	7.98708e-10	6.64135e-13	0.00488315	1.51864e-11	2.04578e-06	0.615988	0.0237993	0.0841175	2.01447e-06	0.000192949	2.80886e-13	0.00102395	1.4595e-08	0.156989
Day 100	1.6801e-06	0.640503	9.40589e-06	0.0819633	0.00744051	1.61626e-05	2.74891e-12	1.48722e-06	0.00572828	1.18826e-08	2.43837e-07	0.000193513	0.000920726	3.08478e-06	0.359236	0.000106456	3.00334e-09	0.632858	2.03439e-06	0.108311	1.0835e-05	5.51555e-08	0.0285956	0.256356	7.02626e-05	0.0801157	0.0116434	0.0910867	0.175915	0.0724807	0.00141155	5.91239e-07	4.3281e-09	0.863772	0.804306	0.891757	0.544088	0.147283	8.1293e-09	0.000187673	0.830355	5.09556e-06	2.49603e-05	2.13202e-07	0.0204873	6.65079e-07	8.57062e-11	3.76545e-06	0.857672
Day 101	4.22048e-07	7.73983e-05	0.122443	0.0141139	6.33704e-12	0.100467	5.77799e-11	8.60169e-11	0.890521	0.0195989	7.52602e-08	0.0018525	3.41213e-07	3.41902e-11	0.00502227	3.22528e-08	0.00846813	0.0505965	0.437387	1.14768e-05	0.835931	9.60962e-09	0.0504953	0.0271184	5.86797e-09	1.28773e-05	0.219437	0.551371	1.32963e-11	0.00379208	0.00504563	0.000725688	3.37026e-05	2.74714e-12	7.77022e-06	0.3237	0.205028	1.01529e-11	2.22045e-16	0.000130811	0.760045	4.35285e-09	0.124539	0.0482496	3.79652e-05	8.74738e-06	1.96976e-12	3.46015e-09	3.36877e-06
Day 102	0.0316753	0.812329	0.00170632	0.839001	2.42995e-09	0.0434435	6.43088e-05	1.20098e-09	0.286921	0.316237	0.000100807	0.531328	0.000467954	0.000412228	0.000428807	0.227728	0.0627876	0.0122978	0.419142	0.377932	0.000650854	0.0103575	0.0239043	1.1763e-05	0.00587383	2.09023e-05	0.0685447	0.031866	0.0238862	0.508938	0.769557	0.0409811	1.42694e-08	0.776232	0.061428	0.0337768	0.000367805	0.0959985	0.0242124	0.00190428	1.29215e-05	0.026896	5.24899e-05	0.0674961	0.20935	0.00103454	0.0268068	0.000366491	0.0884348
Day 103	0.000309183	0.286963	0.00264195	0.000409779	0.284393	0.134113	0.0027279	0.078835	0.0169109	0.0101341	1.72482e-05	0.648326	0.000605817	6.89586e-05	0.153231	0.839172	0.00602374	0.0353305	0.00611714	5.42434e-07	0.520368	0.000219851	0.0321618	0.325934	0.193407	1.11761e-05	0.914058	0.00553633	1.34178e-08	0.154692	0.337199	0.123212	0.00311767	0.477391	0.600739	0.00132813	0.978064	0.030691	0.764898	0.326772	0.0756468	0.28629	0.229077	1.42073e-06	0.454835	0.000957293	0.0060945	0.379611	0.0163903
Day 104	6.78633e-05	1.14707e-05	0.274979	2.1676e-12	0.0187174	0.000863063	0.00012415	7.5539e-05	0.28128	0.0500585	0.000628884	0.0281717	0.112535	0.00464086	2.09044e-05	0.230979	0.156892	0.00656827	2.61784e-06	0.142241	0.149147	0.371588	0.608582	0.0596873	0.00570194	2.87112e-05	0.502965	0.5097	0.0542298	0.240829	0.549542	0.645477	0.000742618	0.136479	0.341882	9.51643e-07	0.00686921	0.0142924	0.392036	0.00799969	0.0759652	0.00725568	0.819045	1.47831e-05	0.320428	0.958276	0.000897671	0.00202541	0.00638511
Day 105	0.150085	0.00390754	0.424053	1.30486e-07	1.70736e-07	9.34029e-08	1.0273e-06	0.00668167	0.0883059	3.02325e-05	0.00223225	0.485722	0.00484244	3.40047e-11	0.000352553	0.73298	0.00355304	0.0591239	0.284211	0.00300362	0.406557	0.392746	0.653269	0.0986175	0.321536	0.15933	0.0221323	0.10048	0.487358	0.00617255	0.00014359	0.536505	1.75145e-05	1.71957e-05	0.0993276	0.698915	0.253005	0.276287	1.6717e-08	2.29491e-07	0.878407	0.0476487	0.217398	0.000159359	0.000328618	0.00265887	0.0587619	0.240042	0.377764
Day 106	0.137901	0.00011921	0.00126212	0.166341	0.0252358	0.50749	0.000234207	2.40406e-08	0.52612	0.00161041	4.11475e-06	0.161571	5.19997e-09	5.17924e-05	0.193819	0.0322082	6.87291e-06	0.029203	3.15542e-07	0.942825	5.3437e-06	5.32145e-05	0.00258828	9.8356e-05	0.000309097	0.411793	0.0386995	0.000699096	0.697256	0.312298	0.027426	0.0179477	8.48965e-09	0.925864	0.779853	0.768191	0.750124	0.45951	0.00157314	0.000592458	0.0100569	0.503822	9.83387e-06	0.664448	0.653139	0.754963	0.146735	7.00456e-06	0.283778
Day 107	2.33646e-08	0.00515963	0.280253	0.000138667	2.53977e-09	0.554752	1.0565e-06	7.95031e-12	1.16371e-05	0.371503	0.000303444	2.39309e-12	0.142137	6.74871e-05	0.648304	2.75758e-05	0.000624919	0.0167412	5.58857e-08	0.00457314	0.552597	0.000215651	0.415703	5.80971e-05	5.53144e-05	3.31957e-13	0.327926	0.483496	0.864627	0.401406	0.0552808	0.00440876	0.00694247	0.175334	0.00446164	0.0294013	0.583076	0.00632861	1.7958e-05	0.154304	0.235682	0.541091	0.000596906	0.000218735	1.33115e-08	0.113124	0.182698	0.265546	0.236843
Day 108	0.0144257	0.29695	0.0993422	0.657455	0.00202207	4.63509e-05	3.6815e-08	1.22799e-08	0.00524432	2.92544e-12	1.26116e-05	9.07037e-06	6.80448e-05	0.00305335	6.83655e-11	0.262163	0.000993492	0.786624	9.4544e-05	0.00142916	0.00715455	0.000494068	0.386967	6.24296e-11	0.0514686	0.00360141	0.00982239	0.00262156	0.097755	0.344539	0.723825	0.000183819	1.89948e-05	0.409724	0.00040319	0.223763	8.38022e-10	0	0.0635129	0.0528151	0.000452071	0.0904734	0.702806	0.510438	0.203306	6.05371e-06	0.242523	0.0708134	0.902778
Day 109	0.204944	1.03474e-05	3.22809e-05	0.0143777	1.8865e-05	0.550137	0.00282144	0.000101541	4.80746e-05	0.000748982	0.50544	0.0119191	0.00339462	1.27033e-06	0.585818	0.242604	0.767985	0.00296817	6.38184e-05	0.2709	0.00155537	0.0189945	0.0364821	0.0170237	0.0539574	0.0483432	0.917742	0.000656607	7.8221e-06	0.0654427	0.000140446	0.185616	0.00101877	0.00308904	0.0521912	0.0104559	0.00277513	2.69866e-07	0.00598306	0.0904885	0.601273	0.147031	1.55884e-08	0.575259	0.155983	0.494863	0.612309	0.250766	0.0931134
Day 110	0.261854	0.419555	0.0499567	0.158245	0.221466	0.791206	0.0060601	0.0198596	0.970562	0.481357	0.00116863	0.665949	0.906129	2.80889e-11	1.53706e-06	0.00534438	0.0104613	0.000119705	1.63111e-05	2.1939e-09	0.264175	0.731989	0.00112349	0.000421955	0.0310643	0.495541	0.201848	0.55554	0.00011786	0.0050785	0.0131983	0.0363776	1.80592e-08	0.000416016	0.59308	3.54704e-10	0.257401	9.09944e-06	3.53856e-10	1.99413e-08	0.334407	0.272573	0.169444	0.00100447	0.000578861	0.0267449	0.00119993	3.76714e-05	1.19717e-06
Day 111	0.79779	9.27501e-05	7.88756e-07	0.019369	0.605423	0.346873	0.0194108	1.41831e-05	5.24694e-05	0.992206	0.0224692	0.00119582	0.00417956	0.062756	3.25961e-13	0.691907	0.0472781	0.00933109	0.000823251	0.00189645	0.00580408	3.77883e-07	0.0035184	0.159307	0.00546685	0.92566	0.301364	8.26639e-05	6.91134e-08	0.0892259	1.92113e-12	0.08192	0.525113	1.13908e-08	0.00362782	0.614347	0.77102	0.0202188	0.509544	0.00737733	0.0515093	1.73867e-05	8.62435e-05	0.766762	0.202974	0.237479	0.232406	0.299089	0.128391
Day 112	0.000302456	0.0189692	0.0724398	0.382026	0.637148	0.125559	0.0143836	0.00468208	1.41363e-05	0.0132809	1.05094e-06	0.0113524	0.143835	0.000272854	3.49309e-11	0.00219461	0.898619	0.000638861	4.33289e-07	5.23657e-11	0.000303202	3.50127e-06	0.770938	0.777854	0.945232	0.330693	0.463596	5.54087e-06	0.00577819	0.0178946	0.0768139	4.38889e-08	0.00156428	0.0123049	0.52825	0.548869	0.221464	0.00551306	0.122456	0.41881	0.00448169	6.13073e-07	0.592245	0.175311	0.0428038	0.000497006	0.00581302	0.0538372	7.32555e-10
Day 113	0.0452063	0.129804	0.892009	1.58347e-08	0.745767	0.70582	0.00121186	0.0530123	0.024672	0.21731	0.019105	0.819081	0.665922	5.60667e-05	0.048106	0.0148333	0.201523	0.0334861	7.68081e-05	0.189551	2.40416e-05	0.269781	0.0181882	1.56394e-06	0.514827	0.826297	0.469171	0.652666	0.00240013	0.0394574	0.304457	1.05868e-05	0.00546042	0.55266	0.373202	9.70293e-05	0.309885	0.642782	4.51606e-07	0.616966	0.200241	0.107104	0.234986	2.4653e-06	0.146027	0.00838053	0.144133	0.0790554	0.111601
Day 114	0.569701	0.00619029	0.0195037	0.0161927	0.0768341	0.15006	0.665287	1.84317e-05	0.0017763	0.33818	0.798722	0.481511	0.00676434	0.074516	0.234596	0.646223	0.412926	0.504676	0.579932	3.93295e-06	0.898942	0.0509035	0.216802	0.000217132	0.448776	0.000436885	0.0689068	0.012764	5.17332e-05	0.327914	0.744638	0.136727	0.0454912	0.00738377	0.626604	0.197231	0.0289543	5.97039e-05	0.00785185	0.549707	0.146426	7.8055e-09	0.00654658	0.000130505	0.0432738	0.0014747	0.193849	0.0670352	0.0158337
Day 115	0.446556	0.00392971	2.0044e-06	1.63908e-05	0.304148	1.85062e-06	2.23059e-10	3.35339e-05	4.46222e-06	0.518766	0.878317	0.00639503	0.021155	1.19497e-06	2.91567e-12	0.848233	0.861376	0.311092	2.28377e-07	0.0472745	0.14039	0.655299	0.00869512	0.0161272	0.00379881	1.1184e-05	0.100748	2.81155e-05	0.00120431	0.00927108	0.527203	0.0676019	0.00759402	0.669622	0.0604845	0.00328972	6.02835e-05	0.370018	0.951701	0.00392895	0.200449	0.15052	0.0178381	0.00546883	0.000507329	0.0769655	0.00124261	0.575118	0.309612
Day 116	0.0031732	0.132194	0.249792	0.139466	0.337834	0.0080466	5.38567e-07	0.405768	7.10711e-11	0.00585268	0.00567668	0.000121248	0.657836	8.71228e-06	0.0244447	0.476622	0.178585	0.0017937	3.97685e-07	0.00528023	0.287626	1.36689e-06	0.92857	0.629044	0.00609602	0.00235134	0.315946	0.00267746	0.00236987	0.151642	0.173182	0.683787	0.00869557	0.021615	0.00404714	3.89111e-08	0.311718	0.000154214	0.0408028	0.000230233	0.158476	0.00941117	2.8676e-06	0.00465433	0.000903704	2.58749e-09	0.240542	0.606348	0.0454226
Day 117	0.00019979	0.00236049	0.0497322	0.0212694	0.201671	0.36876	7.7302e-06	0.405083	3.64241e-08	0.00113854	0.0346948	0.00535232	0.161235	0.000451778	3.34082e-07	0.0133075	0.19613	8.35118e-07	0.00117134	5.39779e-05	0.0309678	0.0620392	0.818996	0.113506	0.431906	0.249574	0.000178458	7.14684e-05	2.5846e-13	0.0850222	0.0192424	0.00951361	0.826986	0.000667506	0.521217	0.000514666	5.46763e-05	1.03626e-06	0.181184	0.561018	0.293618	0.18044	0.691373	0.212572	0.00508354	0.000231994	0.552284	0.0203423	0.58769
Day 118	0.000866619	0.0252897	0.00370119	4.14676e-09	0.0515185	0.101279	0.00255047	0.12428	0	0.871021	0.781748	0.0280039	7.21085e-07	0.0862349	4.25963e-05	0.25214	0.10393	0.00473071	6.32197e-09	1.1981e-06	0.00298145	5.32084e-05	0.240375	0.00105603	3.46231e-06	1.0095e-06	0.0132311	0.76179	0.000880249	0.0463782	9.09893e-06	0.000277667	0.000781672	4.73699e-06	0.322052	6.23206e-08	7.63678e-06	0.00389252	0.979395	0.000697046	0.172081	0	0.125846	6.31805e-05	0.292307	3.08823e-07	0.69806	0.015713	4.77815e-10
Day 119	0.000160873	0.000559115	0.00123536	2.96272e-08	0.580886	0.0144936	7.86319e-05	0.000986704	1.65001e-12	0.000196799	4.56446e-12	6.39989e-08	0.000405466	0.278613	2.12031e-10	0.531912	0.0209422	3.24204e-08	6.66134e-16	0.00780344	1.76979e-06	0.000199472	0.0772119	8.43962e-05	0.00291941	0.00411905	0.672597	0.0619598	0.428978	0.984457	0.977872	0.00253693	0.000436781	0.671843	0.154505	0.00541691	0.000261948	0.000714335	0.000836457	0.0164068	0.275613	0.235277	0.00160396	0.00174147	1.08783e-05	0.01753	0.147773	0.688411	8.73631e-05
Day 120	0.885824	0.584446	0.000151069	8.11886e-09	0.0585475	0.0580896	1.80957e-07	2.4951e-07	0.000581715	0.0462413	0.00788802	0.0122414	0.195209	0.030381	0.000215412	0.000508812	0.39309	0.602682	5.75298e-11	3.71812e-09	0.789512	0.00202566	0.0273312	0.00588237	0.00474789	0.000114474	0.26912	0.585394	2.63836e-08	0.0696143	0.282527	0.00158109	3.51895e-06	0.108021	0.703167	0.000576315	0.0238602	0.0665292	0.0499718	0.122464	0.381915	0.00162746	0.000938878	0.0497643	7.20774e-06	0.0717711	0.320952	0.271243	0.464103
Day 121	0.00287382	0.360352	0.259594	0.123425	0.187414	0.326971	0.00553554	4.81391e-09	0.000224927	2.58453e-09	0.00131973	0.0181426	0.0731707	0.00170225	5.47658e-05	0.000165309	0.0352211	0.182744	4.86725e-05	2.90945e-12	0.0155624	3.05171e-07	0.141135	5.81757e-13	0.157583	1.91736e-13	0.861077	2.46622e-05	4.93655e-07	0.00424496	0.872325	1.90862e-05	0.0575512	0.0244254	0.0199674	0.0470411	9.69052e-06	0.172692	0.727999	0.224877	0.115557	0.0145122	0.511176	0.00103935	1.83329e-06	0.00627067	0.206324	0.010269	0.0432212
Day 122	0.388756	0.000635885	0.0170832	1.83468e-05	0.00991971	0.00102635	0.0878762	6.38252e-07	6.71042e-06	3.50174e-09	0.00094074	0.00129915	0.00769069	0.119137	8.53585e-10	0.00511074	0.141289	0.537516	1.61001e-08	0.000986222	0.0418133	4.6675e-06	0.306641	0.00858926	0.0075587	0.00888598	1.02511e-05	0.0159417	0.995132	5.29724e-05	0.106808	8.2244e-08	0.59502	1.34253e-05	0.712555	0.888809	7.36058e-07	0.0140072	3.93944e-05	0.0444036	0.72957	0.000384165	0.505364	7.74584e-08	0.566255	0.0649834	0.442194	0.0994693	0.00342339
Day 123	1.15809e-05	0.224411	0.207008	0.564485	0.00449444	0.018616	0.000183546	1.32699e-05	8.69567e-06	0.00356807	1.74823e-07	0.0115885	0.0161586	0.669482	1.63092e-13	0.464792	0.136629	0.660306	9.71876e-10	0.0632221	0.325156	0.0967312	0.682281	0.334313	0.00219817	0.0937639	0.0350044	0.240164	0.574966	9.95184e-07	0.48436	0.311771	0.149977	0.0778066	0.93316	1.40062e-10	9.96803e-07	0.00723944	0.214626	0.969952	0.595351	2.36318e-06	0.00649324	0.0061145	0.0101553	0.464666	0.0449446	0.199388	0.000122319
Day 124	0.0189729	0.00018498	3.4225e-05	2.12083e-06	0.0190154	0.858202	0.000287155	0.000135083	0.0675266	0.342074	0.00135048	0.44263	0.00200466	0.326017	0.287255	0.200813	0.918161	0.00983069	0.00844629	4.70768e-12	4.44089e-16	0.628976	0.0125272	0.0637872	0.369015	0.319864	5.58611e-08	0.975645	0.298492	0.00167296	0.00534298	0.0276213	0.0769995	0.734169	0.670763	1.41442e-12	0.438158	0.108595	4.44089e-15	0.0115761	0.494918	3.66871e-07	0.51532	0.00354218	0.0737724	0.00684161	0.0310211	1.39727e-07	0.444781
Day 125	0.00229282	0.10527	0.000232903	2.67637e-06	0.00260065	0.418541	0.00160633	0	0.0547744	2.69461e-09	3.90909e-07	3.37963e-12	0.954638	0.342447	0	7.50952e-07	0.458921	0.240147	0.0302081	1.64575e-07	0.00160155	0.0230139	0.00526422	1.1684e-12	0.214094	0.0318919	0.000877461	4.6615e-10	0.0376779	0.289524	0.0805856	5.892e-08	3.6274e-07	0.0279845	1.16538e-08	5.5896e-10	0.0472591	0.770622	0.0228914	0.663402	0.059823	0.323668	0.123643	0.00483532	0.0254844	0.00269322	0.00420484	0.1858	0.0069868
Day 126	4.10274e-11	0.417253	0.00878336	0.722538	0.00265267	4.52939e-10	1.62427e-09	1.08241e-11	3.02207e-05	0.000114794	0.00133574	1.41534e-08	0.351913	0.962753	0.123026	5.97166e-05	0.198087	0.0414755	4.60364e-06	5.04075e-08	5.96764e-06	0.00836017	0.615371	0.0451999	0.666815	0.288641	0.00329494	2.14499e-07	0.28161	0.524234	0.880084	0.0136182	0.00100055	0.0664247	0.000126866	0.0221782	0.322681	0.000220694	0.0228123	0.72983	0.378747	0.000237207	4.66316e-06	0.00719123	0.360833	0.501147	0.50904	0.85665	0.912906
Day 127	2.28987e-06	0.0254535	0.000568537	0.480345	0.000347417	0.00156092	8.71014e-06	4.29656e-14	0.0137984	8.72669e-06	0.0164856	1.2087e-10	0.000758942	0.107064	6.89029e-05	0.000245918	0.000102774	2.64201e-05	1.711e-06	7.56788e-07	1.54293e-07	0.434399	0.594586	0.00108496	0.000161837	0.0063978	0.934171	1.69437e-07	0.994971	0.000543567	0.000358816	7.28429e-08	0.972799	1.63261e-05	3.58311e-09	0.0530141	0.00689816	0.00799508	0.00156369	0.332713	0.933219	0.0546046	9.90695e-09	4.25419e-06	0.305804	0.589154	0.0151453	0.00889828	0.000276941
Day 128	5.55171e-08	1.22791e-07	0.000267962	0.00533773	0.0696078	2.8667e-06	6.66527e-09	1.96528e-06	8.7322e-09	2.90595e-07	0.000229121	1.11022e-16	0.00187218	0.0824039	2.28678e-06	3.49847e-08	1.7293e-05	0.0878395	2.78888e-13	3.71509e-08	0.0335405	0.348158	0.507458	1.45894e-11	0.138263	1.9984e-15	0.00177902	0.0191736	0.326045	6.36223e-05	5.11019e-09	0.000619276	4.6619e-07	0.147078	0.000714159	0.00503469	6.03362e-05	0.000654473	0.701334	1.99841e-06	0.0731327	0.00216658	0.000914258	0.578385	0.201121	0.993162	1.5416e-08	0.00391543	4.38876e-06
Day 129	3.30913e-05	4.53923e-05	8.08549e-10	0.299861	0.00596631	8.83874e-05	0.00017297	3.35521e-09	1.71785e-12	0.00721965	7.37655e-10	2.40205e-10	9.899e-07	0.0225894	2.73509e-10	2.63619e-05	2.84472e-08	0.0101591	7.76176e-11	0	0.151922	0.482706	0.823767	0	0.000452341	0.00666061	0.391399	0.00135005	0.686206	0.395277	0.748919	0.0011619	0.734357	0.0115973	0.00408902	0.000316218	0.00953787	0.113257	0.447192	0.106413	0.701263	0.000240264	0.00281689	0.170212	0.0481627	0.168948	0.148405	0.00146461	0.304464
Day 130	0.000407963	0.046393	0.000685163	2.64612e-11	8.34775e-07	0.000687591	9.88098e-15	2.98983e-13	1.30083e-11	0.00458954	4.73125e-05	8.82283e-07	4.51754e-05	1.43664e-06	4.01959e-09	5.95794e-05	3.02233e-05	0.641313	1.84216e-05	5.39502e-09	1.25634e-05	0.0423348	0.359479	5.86277e-06	0.00374213	0.00013471	0.211551	0.251308	0.599518	0.0045141	0.589113	3.67406e-08	0.178014	4.9571e-05	0.450972	2.20379e-13	3.849e-06	0.00364179	7.14799e-05	0.62233	0.441663	0.00597172	0.323907	0.00861612	4.10808e-08	0.000124661	4.84654e-05	0.00649964	0.309672
Day 131	8.80368e-06	3.55238e-06	0.00010852	1.71116e-09	1.86517e-14	0.453511	6.14241e-10	5.15336e-11	4.7598e-10	1.87724e-07	3.44169e-15	7.06734e-10	8.32066e-06	0.0236055	0	6.64965e-05	0.0201065	0.114085	8.88178e-16	1.38133e-09	0.00249899	0.0126975	0.727769	1.11022e-16	1.23667e-07	8.26511e-05	0.0912799	4.50785e-10	0.0617006	3.88193e-07	0.0384163	1.12551e-05	0.000796613	8.40483e-10	1.89151e-09	0.441546	0.000278976	0.573001	1.24394e-06	0.0567257	1.50252e-06	0.00030211	1.11661e-07	2.98917e-07	5.29651e-06	0.734077	0.0859296	0.0498938	0.335481
Day 132	7.46352e-05	5.88795e-07	0.00817845	0.0624032	0.00173586	2.18192e-05	1.69036e-07	1.17259e-06	5.80327e-08	0.00110116	0.0213831	7.88345e-11	3.02627e-07	0.0145934	6.11249e-08	5.60204e-08	0.717695	6.59287e-10	0.00011995	5.95118e-11	0.0358284	0.680401	0.731937	4.05347e-08	0.0793961	5.27539e-05	0.336211	0.000741183	0.392712	1.28881e-05	1.65171e-11	0.119876	0.450054	0.0380355	0.000780446	0.0352054	0.000145383	0.658834	0.588843	0.53326	1.77598e-05	0.0201607	0.00342065	0.0478486	1.07032e-06	0.012122	2.04079e-06	0.000409674	0.192258
Day 133	0.548683	2.96472e-07	9.95073e-10	0.046324	0.750456	2.33414e-10	0.0171849	7.62468e-05	0.0253764	0.00146491	0.000797132	0.00131834	0.00958979	0.186581	9.99201e-16	3.22436e-09	0.202474	0.551177	0.946271	0.0608984	0.268518	0.198641	2.54711e-07	0.729793	0.869279	0.471522	0.0176996	0.966694	4.216e-05	0.29534	7.90982e-09	0.0788635	0.569321	0.463248	0.000510278	0.224012	0.000900071	0.0122062	0.0764339	0.00450969	0.175481	0.0235983	0.758799	4.9368e-06	0.338225	0.357988	0.889128	0.43951	0.0013068
Day 134	0.279456	0.0181459	7.86549e-06	0.873651	0.0346486	0.929184	0.000413	0.550658	0.267753	0.000209124	0.00104847	0.212716	0.222921	0.100258	0.00314623	0.102932	0.0189276	0.800778	0.00240712	0.000752724	0.0409639	8.14808e-06	0.030493	0.000482578	0.453793	0.0584066	0.000648464	0.172112	0.0628222	0.799696	0.206174	0.0394197	0.442659	0.667088	2.38626e-11	2.82188e-08	0.0362703	0.785822	0.39951	0.00066621	0.0182878	0.00117917	0.748734	0.00692437	0.930775	0.137438	0.0557564	3.55959e-11	0.893797
Day 135	0.0035218	0.632313	0.291799	0.968956	0.000469181	0.000774236	3.2974e-09	0.00563387	0.00102545	0.191907	1.37208e-09	0.00146521	0.0127138	5.42198e-08	0.00969	0.0190957	0.0246431	0.00284409	0.192642	0.106833	0.00605659	0.0431633	0.00208945	0.108759	7.99998e-11	0.0280984	0.959786	0.00830574	0.0032981	8.59078e-05	0.00287706	2.90697e-10	3.39596e-06	0.409902	8.37533e-08	2.46771e-10	0.00184341	0.0630451	0.0932091	0.0623865	0.534913	6.29233e-08	1.34093e-12	0.490039	0.0880815	3.92873e-05	1.55382e-06	0.0816576	0.128001
Day 136	0.798868	6.94175e-07	0.00110646	3.82775e-10	3.94963e-10	0.00707299	2.60796e-08	1.51984e-06	4.3574e-12	8.37597e-12	7.95263e-05	2.1052e-05	0.000125648	2.48794e-06	2.20874e-10	1.90508e-05	9.27058e-07	1.44198e-05	0.154076	0.96007	0.000518032	0.00672211	0.865505	2.39808e-13	0.0780952	0.03933	0.474396	0.229795	0.441499	0.000226482	0.000196152	0.00940878	8.18387e-09	0.384133	7.00263e-08	0.00431385	0.348955	0.290656	0.765456	0.000380033	0.292879	0.18684	0.0404981	0.000252242	5.02111e-05	0.238837	5.78573e-07	0.000663603	0.010229
Day 137	0.0299801	0.0737548	7.60148e-05	7.48942e-10	2.57833e-09	2.65543e-07	0.124438	0.00339484	4.05399e-05	0.106688	4.4097e-06	0.00317218	0.324655	0.0312319	1.59646e-06	0.00050087	1.10975e-07	0.0207192	2.06509e-07	0.000335919	1.04323e-06	4.29985e-06	0.018568	0.0387405	0.165231	0.886857	0.137553	0.000171845	0.447617	0.247345	0.00849427	0.437947	0.000674531	0.613847	2.25242e-05	0.0369893	8.6715e-05	0.0252852	5.57909e-12	0.000273882	0.91255	0.033626	0.376768	0.844346	0.592595	4.02753e-07	0.231472	0.476524	0.330117
Day 138	0.0305083	0.0730462	0.00256427	0.00147129	0.000635163	9.99201e-16	1.35198e-10	0.108272	0.220981	0.00740376	0.00011851	1.95747e-10	0.548951	0.132385	9.90323e-11	0.504158	0.120016	0.00304207	5.45343e-08	0.624975	2.5862e-09	0.0895908	0.534524	0.291922	0.000441144	0.203084	0.0740608	0.000220109	0.341027	6.53503e-08	0.471863	0.0875238	0.245855	0.596594	0.928075	0.000433878	2.77338e-05	0.11086	2.27877e-05	0.081466	0.707151	0.0788739	0.321462	0.270794	0.2881	0.00134995	0.00746076	0.135555	0.654658
Day 139	0.637418	0.655587	0.340323	0.963345	0.0840081	0.0462878	3.37018e-06	0.590299	0.89309	0.143724	0.00475888	0.00236	0.175015	0.00247243	3.33481e-09	0.0235177	0.000114214	0.410757	0.0248154	0.00990372	0.330826	0.00365064	0.601674	1.20238e-05	1.54361e-05	0.591073	0.00186916	0.254943	0.0229977	0.771993	0.732787	0.243707	7.07295e-07	0.0013264	0.00142306	0.923135	0.82653	0.000229502	2.22045e-16	0.00585444	0.331512	0.111379	0.000980307	0.194375	0.0591734	0.187062	0.107176	1.44036e-08	4.25712e-05
Day 140	0.013531	2.47053e-05	0.00186508	6.46294e-05	0.172022	0.000100778	2.25648e-07	3.06096e-10	0.00238829	0.00148356	0.0026226	5.0845e-10	0.0399378	0.000465364	0.778116	0.542798	3.50221e-06	1.58999e-05	0.0338787	4.70491e-11	0.296961	1.35504e-07	0.963114	0.000512195	5.97679e-07	1.62692e-07	0.000120778	0.012058	0.0808914	0.0289555	0.0240181	0.00176257	2.01549e-08	0.929224	9.73912e-05	0.00674657	1.00275e-09	0.751704	5.89441e-07	4.04647e-08	0.00176879	0.476903	2.80454e-08	0.228198	1.19565e-08	2.13503e-05	0.00426417	0.000838576	0.0447865
Day 141	7.10885e-05	4.80405e-10	3.16826e-08	0.018221	2.53218e-08	0.195702	0.000739549	1.48497e-05	0.000499874	2.54679e-08	1.8797e-11	6.28063e-06	4.95556e-08	4.37428e-14	7.94118e-11	0.00467779	0.0101223	0.00030809	8.45267e-05	9.31588e-13	0.00695283	3.88291e-05	0.929725	0	5.26121e-09	9.31091e-05	0.00935575	0.252143	0.000716171	8.12588e-10	0.00693907	1.57234e-05	6.65267e-07	0.106719	0.00135977	2.25451e-05	3.4021e-05	0.195864	1.11872e-06	0.605213	0.0227398	0.0263409	0.00016073	0.00109292	0.00315053	0.00468634	1.96772e-07	0.427966	0.0444514
Day 142	0.0246036	0.0940364	0.120823	0.000847033	0.131997	0.0565656	0.00306258	0.076017	3.94886e-10	0.00167141	4.49947e-09	0.00052561	0.000200377	4.47253e-12	0.000381195	0.021605	0.000772416	0.562714	3.7575e-05	8.9931e-06	0.821886	0.162735	0.599787	0.0359196	2.69802e-07	0.011254	0.0832771	0.687699	0.0294274	0.491313	0.407636	0.0562417	6.32044e-07	3.65105e-06	0.000103175	0.000301256	0.20661	0.00541117	0.456676	0.00062426	0.155503	0.0663874	0.00288462	0.0281799	0.923526	0.000516948	0.634825	0.403864	0.747236
Day 143	1.14385e-10	2.45519e-05	0.016807	4.00836e-10	2.69316e-09	0.00219045	0.216053	0.029411	2.02247e-08	2.54574e-13	4.17453e-07	0.0143632	0.000127408	7.17093e-13	1.103e-08	0.843135	0.098941	1.57222e-05	0.0115731	1.53713e-06	1.77647e-08	0.00873374	0.997684	0.0112044	6.62342e-08	7.97127e-05	0.00476942	0.00266231	2.16502e-05	0.010709	0.555512	3.09382e-05	1.09355e-08	2.36678e-10	0.886921	0.00144205	1.19105e-12	0.0492175	0.0680179	0.000448538	0.329493	4.64919e-07	0.0239852	0.559349	0.780068	0.86532	3.17572e-06	5.81317e-08	0.00390997
Day 144	0.0794419	0.000772951	3.49371e-07	0.310561	0.000386415	0.256872	0.0707135	5.04089e-09	5.86398e-12	0.000171224	0.00498885	0.0256316	0.103561	0.0122253	0.000277915	0.00803865	0.230714	0.0239472	2.01291e-08	1.78044e-09	0.277786	0.00130615	0.0787417	1.40032e-07	0.0895905	0.000494912	0.0785339	0.0214169	3.03807e-06	0.528162	0.007939	9.20635e-06	8.91087e-12	1.94018e-10	1.58779e-08	0.0274782	0.367185	0.000650675	0.0174899	7.22413e-10	0.000498289	0.00859077	0.361065	3.4811e-08	0.152072	0.44955	0.0729686	0.00212424	0.237863
Day 145	6.51854e-05	6.66569e-08	1.00292e-10	3.83301e-05	0.000514361	6.26634e-05	1.99448e-06	3.52187e-10	4.44089e-16	4.996e-15	1.17377e-07	0.00160454	0.00453743	1.02907e-12	0	0.0345662	0.0133236	2.66366e-08	9.44634e-05	6.36171e-10	3.58322e-07	0.00068463	0.0193345	0.0209446	1.25782e-05	0.00218768	0.0900121	0.260899	0.00506569	0.323315	0.00173464	0.0407147	5.69744e-08	1.98699e-08	0.000384336	1.55446e-07	0.617908	0.394454	0.00898486	0.00579825	0.511273	0.000168733	0.0162093	5.64503e-09	0.11584	0.648057	0.037382	0.00012596	0.030822
Day 146	0.0178014	2.04926e-11	1.92689e-11	4.5001e-08	0.000116047	2.74466e-08	1.94202e-05	1.31211e-10	0	0.0914246	1.21592e-10	0.00101748	0.00177459	4.35318e-13	7.93952e-09	0.000724737	1.27962e-07	0.000192715	0.0468819	8.1131e-10	0.00725382	0.000476782	0.680339	4.61187e-13	8.15133e-07	3.9237e-05	0.127361	0.363572	1.39934e-07	0.039231	0.0093016	7.44521e-08	8.01436e-08	0.15789	0.094104	0.0252112	0.000817624	0.812117	1.94936e-11	0.00606507	0.481464	0.164019	3.64704e-10	0.23695	0.569552	0.00602133	0.00283485	0.676957	0.148264
Day 147	0.208665	0.0261569	0	0.838911	0.259624	1.3971e-07	5.64362e-06	0.986121	0.774814	1.65012e-12	0.000737574	0.198035	0.00173844	6.70643e-06	4.44089e-16	0.311101	0.183064	0.673441	0.00027329	2.67357e-09	3.04763e-09	0.00397661	0.706017	0.300326	7.13649e-11	0.874098	0.0902635	0.0131616	0.442131	0.000104431	0.00045264	0.027652	0.0326	3.52075e-10	0.00165179	7.34336e-05	0.707335	0.85162	0.747474	0.00393581	2.1166e-06	0.00472029	0.000957311	0.0366298	0.0982898	0.667311	0.105266	0.0271545	1.22484e-09
Day 148	4.95496e-07	3.52409e-08	0.050741	0.00025615	0.043488	0.00417583	4.06091e-11	0.0354531	0.000650006	7.89297e-05	4.0892e-11	0.000907929	6.08241e-09	7.33991e-06	5.05056e-10	0	0.488849	0.00261509	1.67868e-06	3.19667e-10	0.293848	4.14988e-05	0.0868523	5.00825e-06	0.00107521	0.427621	0.116048	0.0639228	0.194291	0.00582712	0.0909721	1.11022e-16	0.177475	0.00439657	5.28446e-09	6.32827e-15	0.200725	0.0510651	0.000173402	0.0522728	0.344027	0.982748	0.000390839	0.0010386	0.00500073	0.00175557	0.274654	3.5415e-06	0.963313
Day 149	0.206124	0.0237315	0.0397272	0.00872488	0.158577	1.78384e-08	1.18413e-05	3.58915e-10	0.00542381	4.83854e-10	8.77138e-07	7.78658e-05	0	0.000974327	4.82398e-10	0.0174774	0.000373405	0.0403048	0.236657	6.45177e-06	0.39877	3.3621e-08	0.790781	2.41052e-08	9.69828e-10	0.000149328	0.0336075	0.0994559	0.977848	0.0886831	1.06093e-06	6.24646e-11	0.0962907	3.44925e-08	0.000857458	2.2341e-12	0.000106014	0.0422507	0.000158402	0.000124693	0.685504	0.00835114	1.34231e-05	6.80085e-05	0.462458	0.00989369	0.376161	4.25849e-05	0.0141014
Day 150	0.0002143	0.0065038	6.84185e-07	0.36377	0.00373964	0.0546474	0.360105	0.174798	0.858182	0.171132	4.23339e-05	0.385169	5.43809e-12	9.47036e-10	1.0945e-11	0.565148	0.509861	0.162848	0.00233212	0.00225361	0.232805	0.143184	2.0812e-05	9.7126e-10	5.10669e-07	3.93521e-05	0.00100123	0.43188	0.0763083	0.196988	0.0934218	0.000793931	6.22838e-11	0.0141752	6.63847e-12	0.000131397	0.467098	4.76675e-06	6.68247e-09	0.60771	0.125985	0.000547264	0.000739022	0.000910236	0.408265	0.177648	0.00796165	0.722451	1.55701e-07
Day 151	0.148416	5.63182e-06	0.746348	7.9417e-06	0.977031	0.57416	0.707188	3.48277e-13	4.05611e-09	2.09118e-11	0.00819835	0.00195141	0.152864	2.65624e-05	0.000426016	5.7547e-05	0.0979327	0.366159	0.0277937	0.117907	0.334189	0.00213479	0.0636574	0.718152	2.52994e-11	0.225896	0.484942	0.124767	0.873322	0.00139105	2.61522e-06	0.25803	0.0502345	0.103716	2.34257e-14	8.54872e-15	0.17	0.629904	0.0350703	0.18057	0.192729	1.243e-05	0.688298	1.10938e-05	9.96738e-08	0.0421516	0.411746	0.65158	0.0761937
Day 152	0.128979	0.000102323	7.2889e-09	1.5486e-06	7.70067e-06	0.0362051	0.000376862	0.00809901	1.13243e-13	0.525267	0.000373838	6.19599e-10	3.57447e-12	0.00966922	6.36006e-08	3.62562e-05	2.34838e-06	0.103354	0.0120438	0.0148086	0.92032	0.137555	0.000110874	0.724899	0.0280466	1.06236e-09	3.80686e-05	0.00697782	0.0142371	0.413013	0.829109	0.00907546	3.8186e-06	0.000296124	1.81496e-08	2.18033e-05	0.173603	0.0255629	0.58041	0.65812	0.453766	0.155496	0.000580659	0.0418625	0.378337	0.656032	0.302991	0.00117623	0.557902
Day 153	0.0401926	0.101752	0.00185395	2.66072e-05	0.510454	0.0730711	0.0137913	0.00323179	1.92735e-13	1.66714e-06	1.37557e-13	0.734379	0.0281398	6.34555e-05	0.0433517	5.76136e-06	3.16208e-08	0.662106	1.06726e-12	0.0453758	4.00588e-05	0.00131394	0.0603679	0.86551	0.00987366	4.49172e-10	0.00930552	5.83838e-07	0.033313	0.404435	0.00426295	0.00046536	1.18043e-06	6.83655e-05	0.154791	3.40719e-05	3.42144e-05	0.000850223	1.62509e-05	0.00249369	0.369272	0.0467531	8.60329e-06	0.000767575	0.0105216	0.021924	0.000873754	7.98238e-05	1.3318e-06
Day 154	0.00940965	0.442106	6.72968e-06	2.51051e-07	0.000668138	0.00398105	0.113715	2.26452e-08	0.0080317	3.72595e-11	9.08427e-06	0.140801	0.000147503	0.000248485	2.33154e-06	1.26065e-06	1.92062e-05	0.383055	2.14129e-06	7.16262e-05	5.25068e-05	2.64455e-12	0.656411	0.157942	0.0708778	6.53957e-11	0.501694	0.381079	0.0446085	1.59412e-08	0.706294	1.17462e-12	0.0113936	5.47612e-11	0.0157544	3.33067e-16	0.0269815	1.78488e-06	0.392656	8.59435e-06	0.30418	1.85296e-12	0.106074	0.243044	0.00134126	0.000898852	0.0568092	0.0225909	0.00639835
Day 155	0.393414	0.00237737	0.294665	0.608343	0.0259491	0.356977	0.00219754	3.51922e-05	0.0011385	0.639229	1.63388e-08	0.385726	2.62101e-11	5.28815e-08	3.51745e-05	2.24369e-06	8.72314e-07	0.098997	0.136948	0.00120612	0.524651	8.25498e-05	0.507382	6.50591e-14	6.89373e-09	0.000152049	0.28182	0.870558	0.00130133	0.307431	0.12844	0.0029843	6.49395e-05	2.34896e-08	1.01853e-05	0.00493096	0.0190618	0.541428	3.01928e-10	0.00117437	0.596016	0.000531515	0.00739217	0.037808	7.04831e-05	0.121153	0.0268235	0.81543	0.285654
Day 156	0.208173	0.471471	0.215941	2.09266e-05	0.017007	0.0140982	0.584316	0.692493	0.704995	0.229674	3.44254e-06	0.929618	0.00038196	0.0500911	1.73084e-13	0.942277	0.525815	8.4679e-05	0.0632595	4.00715e-06	0.00069855	0.995435	0.0185828	0.31856	0.0642881	0.121787	0.812801	9.50351e-14	0.012999	0.000123336	0.00492784	0.00751804	0.00228014	2.05928e-05	0.00567664	0.0691776	0.678892	0.74642	0.886894	0.0198106	0.615369	0.00706554	1.09552e-05	0.581568	0.0515634	0.0301892	0.203355	0.0620459	0.32106
Day 157	0.27842	0.000404009	0.0199801	0.906385	3.0566e-06	0.00313114	0.0237226	0.839469	0.0191553	2.02962e-07	0.126943	6.60336e-09	7.86251e-05	0.00227649	7.60344e-06	0.00861026	0.00148844	0.758025	0.0330889	0.0707225	0.440101	0.00531884	0.491202	0.121686	0.0570519	0.000193069	0.435555	0.441683	0.200257	0.0128241	0.249921	0.267535	0.026033	0.00275378	3.07472e-05	0.312788	0.76473	0.00630392	0.966812	0.000775206	0.0599773	0.000451128	8.96306e-07	0.0730776	0.47183	0.00015634	0.00749309	0.704633	0.360584
Day 158	0.32543	0.8566	0.00586833	1.27588e-10	7.03452e-11	5.15469e-08	0.928252	0.000465768	4.01367e-05	6.19534e-05	0.00354935	6.29278e-10	2.80487e-12	0.00249324	2.5625e-06	0.00124448	0.00041217	0.381117	0.0135532	0.0192213	0.821242	1.41223e-06	0.755218	0.0017	0.00898224	0.749127	0.128829	0.344176	0.112943	1.43596e-12	0.716733	0.848354	0.0257582	0.00495832	0.00402284	0.000573929	0.00304153	0.688584	9.32031e-07	0.000661815	0.0108547	0.107351	0.662135	0.000923815	0.145541	0.00766508	0.0219582	0.00544436	0.221984
Day 159	3.47987e-08	0.000365335	1.11022e-16	0.00010741	4.34038e-10	1.14117e-09	0.00967325	0.00111729	1.92069e-14	0.00253671	4.1687e-05	0.0693316	0.00318216	4.17457e-05	7.69183e-06	6.43207e-06	6.40599e-14	0.209892	4.81625e-08	0.282157	0.00665592	0.000103414	0.0336202	0.000593699	0.1684	5.45622e-08	0.842332	0.00290467	0.0865429	0.0415669	0.685988	0.0596923	2.15337e-06	6.55031e-07	0.00851915	3.06374e-07	4.60948e-08	0.0587624	0.00176581	7.05874e-06	0.000108212	0.409659	0.180992	0.241535	0.00443642	0.0177997	0.0245668	5.16223e-05	0.305056
Day 160	0.37808	0.00898464	0.00576733	8.03535e-10	0.515072	1.12292e-09	0.293373	1.92453e-08	7.36426e-08	1.9984e-15	5.18572e-05	0.0729372	0.884157	0.183185	0.000942769	0.000104525	5.25033e-09	0.0743075	1.78626e-09	8.7915e-05	0.0200557	0.0582913	0.230794	2.22211e-05	0.000591662	0.233896	0.498528	0.105748	0.00681077	0.00521069	0.438101	1.74854e-06	0.00553474	1.17663e-08	0.017835	0.000146286	0.273861	0.329261	0.0387964	0.125285	0.00155988	2.13334e-05	3.9711e-05	0.0252066	0.727117	0.206769	0.0150824	0.269672	1.92356e-05
Day 161	0.210827	4.25292e-05	1.79544e-05	6.74738e-12	0.000750768	0.586078	0.00837528	1.2063e-05	1.11022e-16	0.08855	0.00559985	0.0128404	0.559344	0.0039106	0.115342	0.324341	0.000252898	6.35652e-08	0.0163791	0.292245	0.0542224	0.816037	0.229805	0.0280612	2.6444e-05	0.05925	0.821191	0.540737	1.0427e-10	0.257304	0.565006	0.000114088	0.239871	6.74847e-09	4.82834e-05	8.9813e-05	0.509655	2.01349e-05	0.906071	0.672985	7.79154e-06	0.400336	0.460386	0.832937	0.00882385	0.000196435	0.908292	0.0339395	0.377537
Day 162	0.000134148	1.53979e-05	0.000281731	3.3493e-10	0.64894	0.000962136	1.69551e-06	1.22125e-15	2.22159e-05	2.86324e-08	2.29882e-09	0.00342236	2.22045e-16	1.46663e-11	1.3578e-13	0.00556485	0.101814	1.56874e-05	1.5312e-10	1.2402e-11	9.53472e-09	0.0230289	1.36386e-08	1.63092e-08	0.00106632	5.34622e-07	0.723501	0.307512	8.12258e-11	0.00799043	0.432755	1.26855e-07	1.34048e-12	0.0104749	0.0611344	0.562316	0.0832387	0.301848	0.751315	4.79865e-06	5.54323e-10	0.00665235	0.00081217	0.0119309	0.11749	0.0696745	0.193617	7.32747e-15	0.401139
Day 163	0.179049	0.000173536	5.52272e-05	0.00135021	0.00143927	0.236062	0.00178189	0.0923016	7.89372e-09	1.04857e-05	1.82373e-08	0.000142821	1.55122e-05	0.0187092	0.0111534	4.38105e-07	2.72803e-05	0.0120837	3.42801e-07	0.0734732	0.0040344	0.125363	0.382815	2.4688e-12	0.932431	1.46781e-06	0.226196	0.0109421	2.49663e-05	0.0864372	0.686149	1.17751e-07	0.000727295	2.00659e-07	4.04075e-07	0.00664512	6.93492e-05	0.00686947	3.60367e-12	3.48876e-12	0.0810154	6.6647e-07	0.0261658	0.0034853	0.172951	0.00910217	0.494626	0.584547	0.624294
Day 164	3.80824e-05	0.130305	0.317486	0.000534443	0.0968304	1.92628e-10	6.16791e-06	1.83077e-08	6.06458e-09	1.1634e-05	1.31284e-06	0.000405317	0.137719	0.00835231	1.49567e-07	4.78779e-11	0.0221008	0.0786745	2.00814e-09	0.0147095	0.656247	4.52213e-05	0.183773	0.000806742	0.186263	0.226003	0.447275	0.52946	0.353871	0.0222452	0.509453	0.000627061	0.882467	5.14289e-07	0.000375232	3.23432e-07	0.000229507	0.0906797	0.922956	0.260552	0.00315996	0.157516	4.95395e-06	0.000141878	0.070228	0.96383	0.328658	0.056291	0.195006
Day 165	0.00234201	1.08161e-07	3.88077e-05	0.0242313	0.217708	0.0435225	7.57142e-10	3.30624e-13	0.000216033	4.60627e-05	0.0585556	0.0181386	0.00328079	0.000507053	0.00166099	0.000914728	0.000332974	1.60925e-08	5.72589e-07	0.0345266	0.0821551	0.00095632	0.278674	0.0183184	0.0147006	2.69075e-11	0.329329	0.000355353	0.155637	0.00247004	0.788526	0.000900911	0.0106828	1.36465e-05	1.02363e-13	6.56399e-09	0.470634	0.0344585	0.374514	9.65818e-07	0.000234705	9.05997e-12	0.00175993	5.9959e-05	0.195844	0.000520411	0.0812859	0.249066	3.90975e-07
Day 166	7.01217e-07	0.00182313	0.000152919	0.00183647	0.00388749	0.0417751	4.1056e-13	0.00012732	3.40755e-09	0.000373071	0.0149415	0.02854	0.000881254	0.388533	2.63289e-05	0.0268155	0.0348216	0.262851	1.72477e-07	0.100827	0.273705	0.00687896	0.621426	0.959295	0.000233305	0.00260868	0.000460944	0.00803099	0.303952	0.0645462	0.0736849	0.18054	0.913067	0.0128207	0.629321	0.135813	2.86842e-07	0.00788728	0.0136222	0.949537	0.00520576	1.14599e-05	0.0371584	0.344705	0.0113485	0.000270569	0.183399	0.494997	0.050385
Day 167	0.100325	0.0260021	0.00560317	6.42849e-05	0.260309	0.00840689	0.0152374	0.00897024	5.65765e-08	2.39105e-10	3.62266e-13	0.788044	1.12406e-05	7.10543e-15	6.95e-14	0.00409222	7.9059e-13	0.00074092	0	1.89145e-07	7.40075e-08	0.0721254	0.410572	5.47624e-09	4.69102e-05	3.11136e-09	0.188812	0.000907341	0.0223406	0.00956866	7.56076e-05	0.00280703	2.4388e-05	4.05087e-11	0.000372645	1.41872e-05	2.25532e-06	0.000821687	0.550768	0.00599956	0.000272207	9.37928e-07	0.0002835	0.00537376	5.8565e-05	0.0252571	0.0413059	0.821967	0.501865
Day 168	0.00701208	0.00961476	0.0207041	7.04659e-13	9.71574e-06	4.30214e-05	9.68359e-07	0.00209822	0.000153777	1.91624e-06	9.17145e-09	7.83002e-05	0.0200733	0.00310723	3.5068e-05	0.00496846	4.34893e-09	0.041354	6.79152e-06	7.16521e-05	8.89467e-06	2.09455e-06	0.336005	0.490422	5.21805e-14	2.23114e-05	0.00899069	1.32672e-13	0.581082	0.000325422	0.223383	9.59899e-06	0.0354919	2.39847e-05	0.000206768	8.12718e-08	0.00140079	0.198774	1.0188e-10	0.0214653	0.00133043	0.00785668	0.162657	0.0568178	0.999769	0.0108454	8.51613e-09	0.00306115	0.0934922
Day 169	7.86359e-11	7.65863e-05	0.0414236	5.18651e-05	0.000128973	5.60635e-10	2.10217e-05	1.27049e-08	0.0455563	6.30152e-05	6.16213e-05	3.72801e-07	2.27876e-05	0.681784	1.95159e-06	0.00028241	0.136966	4.10381e-10	2.77523e-09	2.1297e-10	2.97043e-05	5.4441e-10	0.727601	0.251504	2.78003e-07	0.237869	0.00353719	0.108876	0.0173121	0.388897	0.0345143	4.46373e-09	8.7577e-05	1.38922e-12	9.00111e-05	3.09476e-05	0.538035	0.117519	0.108178	0.0866872	0.445743	0.209341	0.0311558	0.0874053	0.260904	0.00998814	0.00529511	0.317509	0.00745745
Day 170	3.54591e-08	9.07361e-07	3.0041e-10	0.249178	9.57344e-05	0.0522825	6.10192e-07	0.0116529	1.51604e-07	5.61924e-11	0.043807	0.133655	0.0269072	0.063159	2.56347e-05	8.72217e-06	0.000571329	4.09803e-05	4.10386e-09	0.403973	0.828125	1.73725e-06	0.728912	1.43242e-09	0.0426095	0.000992976	0.00895939	0.00478854	0.343574	0.00117608	0.49125	3.49937e-05	1.54321e-13	9.05409e-08	0.00580208	0.192954	0.820046	0.154541	2.0286e-08	0.0036943	0.0575149	0.000239097	0.00412116	0.00131521	1.7938e-08	0.307708	0.993302	0.00370464	5.23958e-06
Day 171	0.0115726	0.00147475	0.715577	0.0925317	0.0237724	0.600184	0.000682119	0.360967	0.00021786	2.24916e-08	0.0941743	0.208801	8.33201e-07	0.0195726	0.343284	0.122617	0.0159554	0.00210282	2.98432e-06	1.24953e-07	0.00170996	0.0136573	0.731905	0.00467662	0.00325849	0.110697	0.00028955	0.0461963	0.736137	0.955501	0.154084	0.0702027	0.00359938	5.84152e-05	0.0608036	0.578664	0.00203251	0.00114525	0.0564072	0.0218556	0.114277	0.455893	1.56013e-05	0.428888	0.327621	0.0173789	0.762974	0.027395	0.56544
Day 172	0.00975994	0.277961	0.309161	2.32705e-06	0.337416	1.90102e-10	0.832788	0.272298	0.419769	1.71726e-07	3.20868e-05	0.00043186	0.137325	0.0119983	0.036155	1.98866e-08	1.6101e-06	0.235078	2.3117e-06	0.000116571	0.368059	2.15781e-05	0.657334	0.970184	0.00655379	2.0305e-05	0.00371118	0.000152258	5.7892e-06	0.1657	0.0563708	4.58736e-05	0.064717	1.34941e-06	0.580386	0.443097	0.755928	0.0160931	6.99313e-08	0.417182	0.151821	0.00663803	0.724085	0.0843041	0.00136389	0.378134	0.00268178	0.0322625	0.0424724
Day 173	0.0420223	0.963593	3.41461e-07	0.00254436	2.91318e-06	1.01702e-11	1.77636e-15	0.00897099	0.21063	5.63503e-07	0.00010508	0.570923	0.677338	0.00294027	0.789926	1.43628e-05	0.417811	0.0013146	3.11432e-06	1.92765e-08	2.72279e-08	0.00577958	0.331349	1.17194e-07	0.0547359	0.0159056	0.636165	0.671283	0.417784	0.281097	0.207913	0.685342	0.417402	2.54288e-05	0.000770676	0.115371	0.659398	4.7881e-05	0.480988	0.000175957	0.94377	0.0578704	0.98629	0.00581764	0.384315	0.00323048	0.211314	0.821207	0.00670128
Day 174	0.000128434	0.0132114	0.000401988	0.0905831	0.000216709	0.000495382	1.18678e-06	1.14699e-10	0.00146604	0.00105417	0.0217491	0.0142795	0.628313	0.0748583	0.00252336	0.0214619	0.000650857	0.00686202	6.42786e-05	0.000552821	2.98501e-05	0.280502	0.994323	1.06414e-06	2.5517e-06	0.13605	0.596169	4.53991e-06	0.26556	0.000279762	0.802934	0.00627487	0.0325129	0	9.51583e-11	0.0105511	2.9976e-15	0.000341785	3.18401e-12	0.00937732	0.889626	0.00792398	0.000419899	0.657634	1.11022e-16	0.0870965	0.126011	0.365379	0.0417999
Day 175	0.00112871	2.68809e-06	1.1247e-08	0.00136352	0.00191922	2.20604e-08	4.91968e-06	5.59034e-06	3.2314e-08	1.00959e-06	1.07382e-08	0.977993	0.0153816	3.54674e-07	0.0044242	0.809613	8.88178e-16	0.00905435	7.19679e-11	9.12067e-06	0.00523738	0.00582193	0.212537	0.0458714	5.13433e-06	2.79273e-09	0.0148474	0.0583598	3.88707e-11	0.125012	0.231888	0.000143796	7.00279e-06	4.64165e-05	0.00985123	0.0135612	5.55112e-16	0.305939	4.1388e-05	5.47693e-05	0.000524781	0.000512365	0.825714	0.176107	9.79478e-08	0.9238	0.162269	0.00842513	0.655522
Day 176	0.509431	0.00268796	6.72962e-07	0.697138	0.000723826	1.42713e-06	5.11223e-05	0.021095	3.65962e-08	0.218677	0.0227258	0.414204	0.000215961	0.00613287	0.081948	3.25407e-11	6.41994e-07	0.010502	0.0362517	0.00083983	0.398268	0.665291	0.0932202	0.0836183	0.0020651	0.00156515	0.315224	0.0523618	0.0148318	0.275419	0.1641	0.393511	0.0143847	9.60156e-09	3.12753e-07	0.0191184	0.0408915	0.0353552	0.982147	3.34236e-06	4.09415e-06	0.129156	0.158541	0.153846	0.334274	0.0072207	0.441711	0.177809	0.628826
Day 177	0.00699019	0.000190215	7.48921e-07	0.033678	0.0274376	6.54305e-10	2.64861e-06	5.01525e-11	0.513009	0.296853	0.00371386	0.00831963	1.6278e-06	1.00711e-05	0.000118454	5.85896e-07	8.42832e-05	0.00186401	9.50657e-08	0.358466	0.0082468	0.113624	0.158294	0.942042	9.95709e-10	0.0335576	0.332068	0.0266241	0.00615825	0.419178	0.0395127	0.00748333	2.65566e-08	5.31798e-05	3.66207e-07	9.72545e-05	0.640468	0.256396	1.00878e-06	0.000286389	0.00128652	0.0393557	1.1087e-08	0.00743178	0.0657698	0.909566	0.674119	0.511458	0.0559328
Day 178	0.00346282	0.000148652	0.281224	0.267792	0.00283364	3.38846e-05	0.00274378	2.64009e-10	1.81096e-08	8.64324e-06	2.07165e-06	0.342506	2.57989e-07	2.13746e-10	4.1528e-11	2.24828e-10	1.79889e-10	3.15456e-05	2.33868e-11	0.243893	0.00240042	4.04379e-05	0.752433	0.0189535	1.10731e-06	0.00766878	0.0210802	2.45507e-08	0.463997	3.70661e-05	0.656557	7.4026e-05	1.80677e-05	0.0422314	0.36902	0.00162938	0.00095619	0.0930046	0.00807931	0.0146342	9.54258e-10	0.000828991	0.104952	0.564667	0.134744	0.569608	0.277401	0.959498	0.0425133
Day 179	3.85479e-06	4.12731e-06	2.8566e-13	0.0133313	1.78323e-11	1.61371e-12	0.000180049	0.000153342	0.20289	4.59181e-10	3.28069e-09	1.7893e-06	2.15319e-08	1.90297e-05	1.06254e-10	0.0559754	0.522608	0.000175539	0.305432	1.29571e-06	0.00164031	0.0173368	1.3841e-05	0.0333268	3.87511e-07	5.51089e-05	0.00174918	0.0956161	0.0340713	4.01669e-05	0.0393029	0.255498	0.000317361	0.00532416	0.0565133	0.194845	0.0123518	0.80838	0.332848	0.000238189	0.031947	1.50895e-06	0.519666	7.5135e-05	0.0179193	0.0480089	0.982102	0.752158	0.0258923
Day 180	0.00448045	0.123765	4.40706e-05	9.96647e-13	9.07241e-06	5.52737e-08	0.000630532	4.8489e-07	0.000353034	4.66551e-07	2.47802e-13	0.0648432	0.000347789	0.122384	7.28745e-09	4.93451e-08	0.0773895	7.16054e-05	1.81272e-05	0.000203546	1.20348e-13	0.0058885	0.000490637	0.14786	1.29668e-11	5.3405e-07	0.920658	4.04424e-08	0	0.00100235	0.782254	0.000649644	6.43499e-07	0.00747663	4.51661e-12	2.07235e-07	0.0866218	0.947027	3.98017e-05	0.000175775	0.228523	0.00276264	0.0384721	0	4.87053e-05	0.123317	0.000967205	0.787067	0.0365853
Day 181	0.000108464	0.107769	0.00151662	0.0146051	3.97644e-07	5.31197e-05	1.10125e-05	0.00046309	5.54018e-05	2.25067e-06	9.68668e-05	0.272175	0.526579	0.0948726	0.000837824	3.08503e-07	1.15463e-14	0.0949176	1.86976e-10	0.0902045	1.82614e-05	0.000901628	0.000218279	0.0300431	1.30884e-08	4.40629e-05	0.0189332	0.00197566	0.225109	0.406883	0.498084	0.000267839	0.00322411	0.230189	0.0111054	1.57101e-10	0.263195	0.00611688	0.0012702	5.11546e-06	0.563819	0.00146326	0.17112	0.570118	0.370734	0.0248972	0.0111011	0.192206	0.270164
Day 182	3.61525e-07	1.24188e-06	0.00798357	0.631999	6.19486e-07	0.000111772	4.70528e-06	1.87518e-06	6.39999e-05	4.69768e-06	1.15816e-06	4.68831e-05	0.000100486	0.00143507	0.0126434	1.49263e-10	6.22358e-12	0.000116561	0.00608357	5.75245e-11	0.232394	0.53193	0.541918	0.000431348	2.05254e-09	0.00586318	0.000160826	0.388	2.71466e-09	0.0170494	0.0168701	0.00117511	0.0634488	0.000146498	0.00167311	1.48509e-05	0.806179	0.183971	0.107458	0.156287	0.0475383	3.59544e-06	0.935884	0.304751	0.0977719	0.00381663	0.000895117	0.000257308	0.00484577
Day 183	0.0024625	2.65241e-08	0.501126	0.0419753	5.20237e-05	0.325958	1.74533e-08	0.984152	0.010317	1.5888e-08	5.04773e-08	0.0098878	0.0398608	0.0899983	6.8167e-08	0.279024	7.59208e-08	3.0711e-12	1.58369e-06	4.38874e-07	3.26339e-11	0.775403	0.154237	0.0613271	0.000136575	2.25679e-06	2.56366e-07	0.00116917	5.69354e-05	0.562201	0.529797	8.96949e-13	0.016942	0.00107805	0.234519	1.74689e-07	0.000110152	3.53319e-05	6.15064e-14	0.0655938	6.40479e-07	0.0265312	0.152745	0.961373	0.402171	0.511015	0.149413	0.128104	0.615427
Day 184	0.00807582	0.00831884	0.310962	0.610842	1.31129e-07	0.195225	0.462206	2.03816e-05	8.35935e-05	9.8681e-08	1.4601e-07	0.0238392	4.80514e-06	0.000960816	7.08893e-06	0.590782	0.0056297	9.84565e-11	0.000100413	0.0747282	0.117624	0.188499	0.445448	0.00113627	1.36178e-06	2.7555e-07	0.209501	0.628504	3.46514e-10	0.0485316	0.765704	5.84934e-08	6.85661e-05	0.752871	0.515793	0.000270131	0.0443369	0.000501921	1.34115e-13	8.9091e-05	0.424595	0.255683	1.59538e-07	0.878883	0.972305	0.00135694	0.355645	0.00277851	0.242233
Day 185	6.40016e-05	7.83297e-05	9.37565e-09	0.050089	2.83511e-07	0.00781899	2.67788e-10	0.00143057	0.593814	4.76656e-05	1.44984e-09	0.000803425	1.09488e-05	0.623036	5.91848e-07	0.644946	0.0153387	1.41256e-09	0.144126	0	0.0166769	5.0312e-12	0.127846	3.88096e-05	4.60169e-05	3.92135e-08	0.107271	5.24245e-06	1.89182e-10	0.555528	0.11816	0.111622	1.53645e-05	0.000147883	0.751733	9.48819e-12	0.924017	1.12719e-05	0.00289967	0.125924	0.558333	0.0305317	0.173934	0.58045	0.011361	0.216388	0.461991	0.359087	0.0629003
Day 186	0.794589	0.027077	1.20611e-10	0.00266156	0.0274336	1.5744e-09	1.2169e-07	3.11203e-08	0.164565	1.18254e-07	3.77476e-15	0.0235828	0.00080746	7.77156e-16	1.38498e-07	5.51554e-06	7.19363e-06	0.0413866	3.68531e-08	1.21125e-13	0.0120951	0.738053	0.86358	0.044507	1.1907e-05	0.174819	0.0185989	8.91107e-07	1.0681e-09	0.0857699	0.171405	0.00279108	7.08878e-05	0.054094	0.102685	4.01378e-11	0.000267747	0.552575	1.95673e-08	3.80503e-05	2.488e-08	0.939374	0.00585875	0.100897	4.98707e-09	0.491015	0.165828	0.275177	0.0883711
Day 187	0.0017899	0.0689633	0.762697	0.387499	7.03815e-06	0.900317	0.489648	0.000410279	0.0601489	2.12031e-08	0.00152491	0.00041175	0.272028	0.426963	2.26823e-07	0.54761	1.56278e-07	0.00195038	0.000238547	0.000442359	0.949014	0.690934	0.000112158	0.581817	0.0014547	0.0461271	0.253532	0.917805	0.299263	0.547514	3.62385e-06	0.00010187	0.000221756	0.0134019	0.702286	0.838149	0.249737	7.84393e-07	0.740691	0.0119655	0.093137	0.788869	0.320873	0.084608	0.220629	7.88977e-08	0.162449	0.00123783	7.57893e-10
Day 188	1.31897e-06	0.048729	1.59477e-05	0.791417	0.000690259	9.24705e-13	0.807062	2.87193e-08	6.89724e-08	1.12315e-06	1.69442e-12	6.32827e-15	7.71383e-13	0.41784	0.000144664	0.820167	2.31405e-09	1.1497e-05	6.01128e-08	4.05983e-09	0.00058208	0.0154731	0.0232931	3.62736e-05	9.77007e-10	1.36124e-08	0.912997	2.7865e-10	0.00407478	0.0168032	5.35306e-08	3.70629e-05	6.37991e-08	4.09074e-05	0.017496	0	0.374956	0.0038734	0.000312319	0.000593389	0.785943	0.336411	0.340688	0.158075	0.539823	0.700953	0.000143359	3.46258e-10	0.0201726
Day 189	0.0211626	0.157097	0.419077	0.00188727	3.0342e-05	0.0236429	2.94964e-12	7.92069e-07	0.671781	0.205649	8.33139e-09	0.0120022	0.0383774	0.218884	0.0233038	1.00811e-05	0.372031	0.110855	0.000978698	2.37681e-08	2.20495e-05	0.429685	0.00544988	0.571482	0.0106272	3.64153e-14	0.607803	1.8069e-06	4.44089e-16	0.160331	5.85821e-06	3.12216e-05	0.286142	0.279855	0.179383	9.1866e-10	0.0619078	0.000346833	0.801867	0.000675282	0.0696676	0.00225996	0.00549403	0.107389	0.00718069	0.951098	0.537894	0.182771	1.00851e-05
Day 190	1.30927e-07	0.0015641	0.0497108	0.410422	0.0111511	1.06996e-06	0.000252507	9.4369e-15	0.0577946	0.000981035	0.0277729	0.0916273	1.76966e-11	3.10893e-05	0.00342833	0.000108337	3.73024e-10	0.000273388	5.83842e-11	0.000119607	0.162666	1.62007e-05	0.0925301	5.41052e-06	0.000588689	1.61759e-07	0.248887	0.967397	2.44398e-06	0.914893	0.0165926	0.839475	0.0367238	0.445297	0.139821	8.30807e-07	0.282978	0.20916	7.18191e-06	9.61682e-08	0.233696	0.000103288	0.00980518	6.3675e-11	0.0115507	0.0418298	0.0190817	0.0750013	0.546863
Day 191	5.84355e-07	0.00120304	3.10862e-15	0.014331	8.77218e-05	0.0352682	0.000213565	4.61964e-13	0.0661606	0.0356875	0.00945842	7.7055e-06	0.00429324	0.791629	0.129625	0	1.53111e-12	1.69466e-06	1.49594e-05	5.72569e-09	5.40657e-07	0.0958691	0.000676419	0.0135343	0.666344	0.184722	0.731548	0.315498	0.00043147	0.00391473	0.61192	0.0163091	0.00010838	8.24266e-08	0.0488048	0.000208462	6.50089e-09	9.68831e-05	2.83905e-10	2.21202e-09	0.919939	0.000156021	0.0324538	9.78523e-09	0.731364	8.42379e-07	0.0648042	0.894736	0.00746535
Day 192	2.57812e-07	5.06541e-08	0.33102	7.04162e-08	2.28006e-06	1.78993e-05	7.57386e-08	0.000101515	1.79743e-11	1.33326e-11	2.39296e-09	0.000134323	0.00430336	1.7843e-05	0.00108852	2.08722e-14	0	0.120583	1.10468e-10	0.00016501	9.45852e-10	0.00620474	1.62762e-05	4.22782e-07	1.23535e-08	3.13749e-13	0.363369	0.296212	0.000206658	0.00336114	0.000654857	0.00175892	1.11964e-05	4.40437e-07	2.49043e-09	0.436644	0.0693691	6.70205e-07	6.24483e-05	1.57657e-10	0.0252596	0.716436	0.000133807	0.624122	1.02684e-07	0.777644	0.00130253	0.723589	0.832415
Day 193	1.169e-06	2.56908e-05	0.002533	0.126477	0.0542699	0.00765121	1.20381e-08	0.0249422	1.32095e-10	0.0171332	0.000189352	0.0018812	3.35977e-05	2.32772e-05	8.29947e-12	2.72005e-14	0.0302103	0.0210233	1.19526e-11	0.0712394	0.000491902	4.93742e-05	0.0818345	9.39047e-05	0.0190904	7.01136e-09	0.00359799	0.328999	0.239704	0.723124	0.683227	0.000476953	0.0304628	0.000221823	0.69591	0.00722624	0.256894	0.00508223	0.866507	0.00449832	0.0070372	4.9427e-07	0.0174966	0.00326922	0.00590811	0.058763	0.335924	0.189417	0.760997
Day 194	7.43361e-05	1.66174e-07	0.106822	2.41352e-06	3.61696e-05	0.00659561	6.06951e-05	1.57389e-05	0.00123016	0.000131243	0.000458473	0.000554803	0.0850954	3.39584e-07	0.0194455	7.37552e-08	4.74517e-09	0.0619957	0.0678138	0.00022123	0.336522	0.104694	0.000138016	1.07558e-07	0.00572985	7.83292e-10	3.87315e-05	6.73294e-05	0.38	0.00570295	0.00617572	7.31884e-05	0.00383428	0.0211048	0.391899	0.111397	0.13713	0.309787	1.05841e-05	0.000683047	0.990288	0.168849	0.661263	0.523656	0.0114341	0.321596	1.47412e-05	6.44294e-06	0.0795761
Day 195	0.0927776	1.13648e-06	0.000214078	0.000703129	0.120175	0.281891	0.00624415	3.85676e-08	0.349261	0.472122	0.000198511	0.000436508	0.682608	4.96636e-08	0.0720413	0.675884	0.0424803	0.0112344	0.15166	0.00961912	0.688002	0.46142	0.103578	1.81922e-10	0.347043	7.72338e-12	0.471565	0.840547	0.384969	0.0401729	0.473066	1.72112e-07	0.00074452	1.84714e-08	0.723556	0.00744529	0.0323904	0.000120189	0.650952	0.416958	0.0257405	5.97202e-06	0.0652904	0.963035	0.00281798	0.861071	0.0103629	0.009764	0.588544
Day 196	3.19074e-10	0.00166438	1.81879e-09	0.0767478	0.00128885	1.21871e-05	0.139729	0.0114686	0.00219836	0.0167134	9.80327e-13	4.89608e-14	0.000142241	0.823572	4.37545e-07	4.63901e-11	6.66134e-15	6.21261e-05	3.475e-14	0.0489569	0.0115547	0.397936	0.43695	1.69954e-11	0.159677	2.19946e-12	0.000178573	0.274109	0.678707	0.0243774	0.15934	0.00762666	0.227672	6.56729e-06	0.00155681	2.08961e-05	0.35278	0.147589	0.508441	0.0901171	0.000575732	3.14602e-08	0.866811	0.185796	0.128627	0.230979	0.982832	0.0485488	0.0583111
Day 197	0.0424477	9.94201e-05	1.11022e-16	0.239296	0.00198182	0.0006495	0.636922	0.000246753	0.619663	0.0532392	1.76479e-08	0.000166713	0.0154894	1.69714e-06	0.1395	1.94143e-05	1.33299e-05	0.000691448	2.22045e-14	1.06609e-06	2.64003e-08	0.00208425	0.459821	0.549419	1.54321e-14	0.00642056	0.0922318	0.441491	0.00663123	0.659631	0.516453	0.1996	0.000216243	6.91017e-08	0.703674	1.12846e-06	0.0312438	0.867007	9.26503e-12	1.69848e-08	0.00059467	0.00373164	0.00220381	0.299023	0.751677	0.000194315	0.24529	2.59348e-13	1.35489e-08
Day 198	0.704499	2.47325e-08	0.00458804	0.0076339	0.615648	0.00907004	0.00243103	0.0504916	0.00191791	0.342456	0.000207926	0.0309029	0.297369	4.98823e-13	0.00111081	5.32907e-15	3.79715e-06	0.000371634	0.0019183	0.000601069	0.00573041	0.589676	0.00154629	5.66295e-09	5.24759e-06	1.40418e-10	0.00359928	0.000385392	7.73044e-07	0.679787	0.0693372	1.16351e-09	0.00204867	5.53693e-05	0.969066	1.04841e-05	0.0174749	0.296417	0.0512044	1.17646e-09	2.93751e-05	0.0757706	4.38074e-11	0.0212168	0.193155	0.00388436	0.359414	0.670169	0.925158
Day 199	1.1647e-07	1.73663e-05	0.543893	0.194233	5.27964e-09	0.00475923	0.000302531	2.19599e-05	0.00261306	4.31652e-08	0.0017553	0.00152251	2.58244e-08	0.0141674	0.00115586	2.99449e-06	7.27665e-07	0.00159873	5.5043e-11	0.000423983	2.16937e-06	0.104552	0.00252108	0.00472288	0.0163034	0.0470182	0.00210949	0.0282365	0.0075261	8.06749e-05	0.456117	0.000264609	2.82375e-05	4.48785e-09	0.970006	2.79382e-06	0.987099	0.0013929	0.761773	1.26613e-08	0.972281	1.0874e-05	0.00328265	0.00507104	0.690001	0.988648	0.00608648	0.0723763	8.30547e-12
Day 200	0.287737	0.142597	0.274638	2.38332e-12	1.8856e-12	0.0554839	3.52652e-10	1.43461e-05	3.44158e-12	0.269138	6.51823e-10	0.286303	7.93943e-12	3.8896e-07	0.052855	0	8.43769e-15	0.000248994	5.6881e-10	0.000119189	1.36138e-07	7.98642e-06	0.000302382	9.52979e-11	0.000402988	7.58792e-08	0.335976	0.690579	0.000449266	0.0373129	0.000332546	4.27292e-12	0.00423369	3.7037e-13	0.0384651	0.0133505	2.60357e-09	0.906347	0.780448	1.06548e-06	0.779562	0.0576265	0.0113558	2.62889e-07	0.287541	0.471378	0.0665227	2.14372e-05	0.036567
Day 201	0.0312282	0.304501	0.774016	0.384369	0.00107027	0.931659	0.00334187	0.054546	0.000106794	0.930461	0.0917774	0.00125254	0.000574968	4.55978e-06	0.551339	0.015781	6.93995e-05	0.278232	2.03765e-08	0.179959	0.869556	0.00114792	0.0091674	4.14842e-07	0.260287	0.0790898	0.670692	0.220706	0.00705455	4.04508e-08	0.608506	0.00030926	0.443413	2.30536e-09	6.92189e-07	1.05395e-08	0.0178875	0.768796	0.151969	1.11789e-05	0.198107	0.602047	1.61553e-08	0.53537	0.641826	0.11354	6.46247e-05	0.288019	0.267962
Day 202	0.000104739	7.33117e-05	0.000241914	6.66239e-08	9.4983e-09	0.000625572	0.00170181	0.00444012	0.926297	1.41361e-10	1.47789e-08	2.91837e-05	0.000343053	0.0916746	1.05182e-10	0.382546	0	0.0223455	0.524032	0.00126104	0.0118869	0.593711	0.571284	0.00105632	0.0327121	0.00015155	0.00124735	0.930605	0.94435	0.0023391	0.176752	0.000117204	0.827713	0.000733101	0.00128312	0.000557072	0.139434	0.16238	0.32684	1.72256e-07	0.107078	8.7367e-05	3.02816e-06	0.0803997	0.274219	0.0473961	0.742489	0.557592	0.775558
Day 203	2.89051e-05	0.0839165	0.026605	0.155427	0.427967	4.68336e-05	0.0545913	0.000496776	1.6211e-06	9.80295e-06	4.15774e-07	2.57743e-10	0.000240812	0.60821	0.00323261	8.11732e-08	0.446511	0.317835	0.0254634	0.00267661	0.52472	0.00013673	0.82976	0.0641556	0.400873	2.78116e-06	0.295732	0.0881337	4.01132e-05	0.00336347	0.003526	0.268261	4.96721e-06	0.0083963	0.0633789	0.00122461	0.0121653	0.058836	0.275438	4.4853e-14	0.785058	0.000122982	3.99731e-05	0.288756	0.288069	0.00799095	0.00235091	0.0407893	6.01761e-05
Day 204	0.0071502	0.427714	0.000937549	1.91427e-05	3.54325e-08	3.51644e-08	0.00116548	4.34849e-06	0.935673	0.000220248	1.42687e-06	0.00050931	0.011074	0.300829	1.03906e-07	0.003646	4.66889e-10	3.8688e-05	2.09746e-07	4.38695e-05	0.000152717	0.0204223	0.632598	2.16164e-05	5.05084e-09	6.28898e-05	7.08323e-05	0.0448065	0.00090834	0.492314	3.51379e-09	0.0001156	0.152744	8.87606e-05	2.6034e-05	0.611632	6.42973e-08	0.588531	0.0249212	0.00223456	0.00230112	6.32376e-08	0.880918	0.000119384	3.2201e-06	6.12522e-09	0.0515057	0.271645	0.973041
Day 205	7.45536e-05	0.0181106	0.00433889	6.85533e-07	8.15912e-06	0.325742	0.248652	0.000535317	1.8142e-06	0.0200962	0.0336024	6.97092e-10	6.7881e-10	0.000164465	0.377633	1.19266e-09	0.742479	0.000224006	1.51561e-10	1.96373e-09	0.546542	0.0762501	0.820463	0.798723	0.0119449	0.282074	0.153438	0.876313	0.0586631	0.114598	0.0620513	2.67731e-07	0.0627118	0.00512583	0.0233632	0.0901563	7.04091e-08	0.125971	0.335627	0.826871	0.366236	0.0155066	2.03476e-05	0.00549712	0.230103	0.000277672	0.455145	0.871363	0.153812
Day 206	0.000922466	0.425806	6.31802e-06	6.69901e-09	3.22555e-07	0.00824667	0.0163872	0.668855	7.64082e-08	0.990334	0.00517828	0.00705811	4.49607e-12	0.514293	1.02102e-07	6.19605e-06	0.0245519	1.08399e-08	0.897179	6.67832e-12	0.556134	0.000114177	0.0735806	0.0184648	7.82632e-05	3.25517e-13	0.117928	0.551551	0	0.957682	7.13267e-06	0.78853	9.23721e-08	0.00320639	0.297864	0.636414	0.778963	0.0446564	0.406628	1.85531e-05	0.00674994	0.0822775	0.00021272	0.839084	0.278047	0.00411918	0.303291	0.00137023	0.000316981
Day 207	0.00415154	2.02302e-08	2.42915e-06	0.00490957	0.000255897	1.96685e-07	0.00220494	9.23706e-14	6.1745e-06	0.798217	5.12966e-05	0.00296714	0	7.81085e-06	3.21288e-06	1.0005e-06	0.696889	1.07742e-06	4.30017e-05	5.98591e-05	1.11353e-05	0.000984114	0.00191682	0.835103	3.05449e-10	1.33716e-06	0.011425	0.0163318	0.629384	0.203079	0.375013	0.000542067	1.67357e-11	3.53794e-08	0.000586003	0.831495	0.657936	0.487213	0.0744857	2.77984e-11	0.0524218	0.00191478	7.94759e-10	0.955228	0.0093012	0.749974	4.57851e-08	0.416163	0.00245747
Day 208	3.45763e-07	0.0140366	3.49232e-08	0.155669	5.65603e-12	4.95892e-06	0.0768168	0.1628	0.00239341	8.31052e-06	1.20657e-07	4.69064e-06	5.01454e-09	0.000134519	5.19934e-07	0.983745	0.10992	4.62388e-09	1.35499e-05	1.0861e-05	0.00458458	0.00261551	0.00320433	4.20163e-10	0.000570999	3.17427e-10	0.818018	0.000453129	0.461486	2.51287e-09	3.24019e-05	0.102321	7.63077e-06	1.36453e-11	0.150227	0.189274	2.07807e-05	0.019967	0.175878	1.11045e-12	0.400769	0.00262544	8.24512e-08	0.00630696	0.360945	0.00814423	0.210128	0.203018	0.00760796
Day 209	9.36267e-05	1.04556e-09	4.72533e-07	0.00897977	1.73707e-11	0.000785792	3.26826e-05	0.00314443	0.105114	0.561668	2.32131e-08	2.39142e-13	0.00012576	0.000149298	2.08392e-05	0.000125544	5.5084e-07	1.05419e-09	0.000144011	9.19049e-06	3.60237e-11	0.0025482	2.8343e-09	2.0095e-14	6.78809e-09	9.23662e-08	0.441585	8.41442e-05	2.16941e-08	0.41263	0.469815	0.107972	0.00514931	1.38219e-06	0.41505	1.87952e-07	1.52493e-05	7.73371e-05	0.420222	2.11485e-06	0.753605	7.00103e-06	1.69653e-12	0.120865	0.00972019	0.069057	0.000257286	0.352314	0.139069
Day 210	3.43519e-05	0.303888	1.78965e-06	0.00772053	0.00932847	1.23297e-07	1.74849e-07	6.97654e-10	0.0661266	0.00417644	0.00233054	4.2033e-13	0.00120504	9.01266e-10	4.04104e-08	0.0599328	0.000888591	0.193587	2.41029e-13	0.000834774	0.00157079	2.53648e-06	0.00100697	0.000406373	0.000180336	0.117426	0.00076748	6.59184e-05	0.00229969	0.104252	0.08609	0.123984	4.33919e-06	0.199401	0.6313	0.000100939	0.0755594	0.0491301	2.8064e-09	7.14458e-05	0.62622	0.0284162	6.80819e-10	0.957881	0.0870002	0.000295906	0.0482275	0.690319	0.00667183
Day 211	0.00206139	0.00211206	0.0146902	0.0578747	2.31962e-11	0.0304225	0.0177526	0.0200078	0.84122	0.000800166	5.05857e-06	2.26682e-11	0.000836032	0.00586114	0.0118931	4.92806e-09	0.435299	0.00940151	2.31366e-05	1.05514e-05	0.0682796	1.59648e-09	0.611591	4.81869e-07	0.00385382	0.238645	0.000468509	0.0110545	0.606487	0.0985059	0.0338608	7.6058e-05	0.0517445	1.96426e-05	0.0854274	0.000557689	4.39817e-06	0.0103914	0.145745	0.0140399	0.14869	0.00336199	0.0151028	0.215288	0.130553	0.0647063	0.54228	0.0333513	0.0414685
Day 212	4.28684e-05	0.56824	0.00010663	0.339391	4.62168e-08	0.000163507	2.88809e-07	0.000229173	0.741981	0.0834618	0.0387567	0.000742932	0.000757899	0.239097	7.8858e-05	0.000191436	0.111691	2.17692e-06	3.50389e-10	0.014986	0.00137629	0.931067	0.753219	0.0708314	0.00521997	4.47475e-11	0.882844	0.00623911	0.0230018	0.0286863	0.129082	0.00488373	0.0113248	0.000192762	0.000784159	0.0523959	0.085882	0.0486638	0.0242554	0.00537093	0.0283648	0.000144748	0.132588	0.165158	0.00306204	2.77091e-05	0.00183203	0.0129503	0.00065863
Day 213	0.00835068	1.40887e-06	1.40504e-06	5.1068e-05	0.0595718	4.74153e-07	2.0023e-05	0.00506539	0.0814163	0.00881995	1.78767e-05	0.32343	5.7788e-07	0.115505	0.0567626	0.166859	0.0317488	3.00897e-10	0.151315	0.0711287	0.366511	6.08982e-09	0.327241	1.27695e-06	8.79585e-11	0.000161553	0.142802	8.20455e-13	0.670471	0.000203637	0.769147	0.0104102	9.44745e-06	3.86343e-08	6.34773e-06	0.00320094	1.56541e-13	0.899815	0.152858	0	0.0807347	0.0986921	6.25957e-06	0.000105155	0.476972	0.214962	3.32599e-05	0.0435259	0.0080905
Day 214	6.05273e-05	0.0958458	9.36753e-07	0.000904973	1.69417e-05	3.54514e-09	0.00190956	1.16372e-05	1.29954e-06	0.720088	7.28534e-09	8.32965e-05	7.67933e-09	0.00200796	0.546099	2.33044e-05	3.1581e-07	0.00151506	2.75746e-12	2.21174e-05	0.000232671	0.26704	0.00113827	0.00266232	0.0080629	3.56382e-13	0.550512	0.00810701	0.239973	0.012467	0.0347643	0.00491129	7.22778e-05	0.703283	5.72908e-12	4.18148e-09	0.873875	0.857644	2.81034e-07	1.71052e-05	0.0609357	5.11523e-06	7.26879e-05	0.836612	0.00131743	0.118372	0.290702	0.0102868	0.0017993
Day 215	0.00578607	0.00938736	0.335436	0.999862	2.00999e-08	0.550871	0.0541445	0.0203154	4.13362e-05	2.01703e-07	0.0025384	1.98179e-07	0.00238156	0.0249753	8.15705e-08	0	3.60822e-14	0.103177	4.87991e-05	3.43546e-06	0.412602	0.248965	0.020032	0.000263021	1.43219e-14	5.05678e-06	0.105583	1.76626e-08	1.02475e-08	0.0440138	0.905385	0.0196225	0.150106	0.000564287	1.52049e-08	0.297393	0.251954	0.0016666	0.733507	0.0956133	0.548852	0.000123849	5.48034e-09	9.72566e-07	0.00171616	0.838968	0.00137515	0.000403236	0.194206
Day 216	0.0160603	0.014548	0.00907895	0.0367391	0.000166105	3.50087e-12	0.0132969	6.26331e-05	0.0121638	2.36687e-06	2.27193e-08	1.42689e-07	0.000946105	0.000113251	0.0163344	1.84551e-07	3.6659e-06	9.09797e-05	2.26905e-06	0.000464052	9.32291e-05	0.0893764	0.0404735	0.772135	5.25558e-05	4.18038e-10	0.00220953	0.00298437	0.0314488	0.392329	0.769732	0.00408676	0.000981722	9.27913e-05	9.61429e-05	0.313284	2.66752e-08	0.343705	0.00029494	4.2029e-06	0.982715	0.000143482	1.96136e-05	0.0707066	0.663018	0.000716353	0.00267546	0.223387	0.129892
Day 217	0.000111535	0.105701	0.502651	9.23185e-05	0.0160029	0.000999472	0.657369	3.09078e-07	8.47082e-05	1.98261e-11	0.000171064	0.0808681	0.000264294	0.300852	0.219301	5.91665e-05	0.00120937	0.000589599	0.0171432	0.00976442	2.28154e-07	0.258014	0.24198	0.000121695	0.0117927	0.00190861	0.438646	0.0114166	1.14225e-09	0.200098	0.403911	0.00227363	0.0622842	0.39881	0.320831	0.00400482	0.717656	0.644775	0.000184575	0.0141999	0.843185	0.356289	1.29262e-07	0.590384	0.894266	1.02929e-11	0.000210322	0.578806	0.0675545
Day 218	0.632977	0.00404732	4.23518e-08	2.62804e-05	0.000472055	3.24616e-10	1.07784e-05	0.000519511	0.356668	7.84308e-06	3.32036e-09	8.42965e-05	1.62519e-05	9.14616e-06	0.00173286	5.98954e-12	4.91065e-08	0.0760682	0.00108554	0.084789	0.000116491	0.293045	0.0170482	0.122348	5.07185e-06	5.18396e-06	0.591291	0.272244	0.00586819	2.02431e-07	2.11092e-06	1.71514e-07	0.000247547	0.0198779	0.430336	0.0576558	0.386762	0.00104078	5.46483e-07	0.00157718	0.698601	0.00252606	0.171417	0.0895969	0.686782	0.602822	0.303448	0.207042	0.273555
Day 219	4.54156e-05	0.00193539	4.02955e-12	0.436425	0.00273911	0.428156	0.0239483	0.0125361	0.0112899	4.41756e-10	0.0214505	0.00616415	1.01816e-07	0.00304806	0.065713	2.33565e-05	0.454855	0.0013536	0.365723	0	5.59894e-05	3.56769e-08	0.505157	1.52259e-05	2.18201e-06	4.42185e-07	0.951255	1.87554e-05	0.455288	0.0444426	1.92709e-07	0.000132875	6.48466e-05	0.278231	0.00114951	0.0516375	0.000892118	0.00558321	0.100943	1.15788e-08	0.950945	0.491111	0.63423	0.0883686	0.224898	0.118236	5.7053e-05	9.16016e-05	0.0881342
Day 220	4.70118e-05	2.98842e-07	1.8316e-06	2.33078e-05	7.92355e-12	4.01591e-11	0.0114623	3.95324e-05	0.000876271	6.97775e-13	4.44554e-09	3.7274e-07	0.00626659	0.00581512	0.736858	0.0130211	0.000111573	2.01476e-06	7.05646e-07	2.60563e-06	0.00538012	0.00443965	0.180334	0.000798391	0.0966618	8.88178e-16	0.692176	0.0686187	1.75734e-07	0.00423716	0.59552	0.000333433	0.00512305	7.75781e-05	0.0352389	9.12624e-06	2.19673e-05	0.795329	0.0672632	4.80401e-07	7.48495e-10	0.604095	2.80556e-07	5.20686e-06	0.0368534	0.013974	5.21665e-10	0.574864	0.0820414
Day 221	0.557737	0.027349	0.000192282	7.90852e-07	5.49447e-05	0.0127707	1.88351e-05	0.00575401	6.03748e-05	0.000906544	7.45611e-06	1.43664e-06	0.00464543	0.0862671	0.317384	0.618386	7.20253e-09	2.53921e-06	0.869287	0.00728885	0.0228112	1.27228e-10	0.00456717	0.00853755	0.00397154	0.00436612	0.0746727	0.00747872	0.382606	0.0411649	0.813069	9.60049e-06	0.0336376	0.0699989	0.0552432	5.78287e-08	0.469012	0.99985	0.0333013	4.6232e-07	0.310257	0.0204031	0.561209	0.0200921	0.000151157	0.018602	0.00716922	4.01061e-05	0.208959
Day 222	0.0492048	0.788378	1.84134e-06	0.000517972	4.08685e-05	0.000115373	0.000153583	3.66614e-06	0.166228	0.193723	8.20275e-06	0.176598	0.118299	2.38444e-05	7.55494e-10	0.000434835	0.0905724	0.00141277	0.000378208	0.919651	0.0208755	0.000738865	0.219277	0.00471501	0.0203269	0.160391	0.559065	0.000674377	0.169716	0.886176	0.157436	5.77316e-14	0.627025	0.00541971	0.218586	0.0166429	1.9316e-05	0.316865	6.06054e-10	7.52398e-09	0.0198765	0.144803	1.20839e-08	0.436757	0.000688619	0.191003	0.00106642	0.373762	9.54781e-05
Day 223	0.0703937	0.0230286	0.0580953	0.00212002	5.36869e-06	0.950321	0.255684	0.00223937	0.0267783	0.167349	0.00194334	0.596756	6.17006e-09	0.0212495	6.18919e-06	0.0334523	0.00067519	0.576139	0.676613	0.800173	0.0348952	2.22126e-06	0.155266	0.000577325	0.0159855	0.19138	0.274762	0.0410746	0.0229464	4.72431e-06	0.182522	0.511949	0.114145	8.65793e-07	0.0002058	0.434928	3.38994e-05	7.74126e-06	3.70394e-05	0.0927096	0.84222	0.972626	0.000332608	0.320835	0.000281958	8.35599e-07	0.22286	4.32527e-07	0.289931
Day 224	9.1584e-05	0.0129416	0.913192	0.00034081	5.50983e-06	0.00011601	0.971124	9.63896e-12	0.903684	0.0679448	7.31304e-13	2.16164e-06	0.00107572	0.0399129	8.77495e-05	0.00691332	3.46302e-06	0.0216456	0.0615554	0.000167206	0.413676	5.50402e-05	0.273432	0.0445166	6.53325e-06	5.14815e-08	0.00997578	1.42141e-05	0.507193	0.05844	0.000177361	0.0224198	0.662851	0.17937	0.23586	0.503554	0.301043	0.0266089	0.0628147	0.268434	0.143139	6.13337e-05	0.492881	0.13609	0.755431	0.00398068	0.842965	0.0608173	0.520629
Day 225	0.250894	0.483427	0.065146	8.99298e-05	0.000405593	0.00165847	0.0143316	0.79562	0.0213525	0.0674763	7.66935e-06	0.812751	0.00674176	0.719007	0.105693	0.186937	0.0326121	0.123321	0.0281745	0.622618	0.628127	0.661663	0.167279	2.29755e-05	0.0410909	4.39648e-13	0.237693	1.74965e-05	0.0082879	0.540132	0.593434	2.05933e-05	0.336229	0.652038	0.717803	0.809037	0.0814629	0.143423	0.779748	0.963471	0.0237411	0.619669	0.755125	0.139616	0.123198	0.000499214	0.406122	0.308225	0.00621799
Day 226	0.000414348	0.120166	0.885867	0.00171711	0.0526705	0.50891	0.0865694	0.098563	0.00313544	0.42731	0.213758	0.00062428	0.000492941	0.0169886	0.00603103	0.0120283	0.0247871	0.0048741	0.816637	0.00160557	0.502743	0.440742	0.0801439	0.0959544	0.0105482	0.000744443	0.00103105	0.00354515	0.296119	0.917675	0.307122	0.106916	0.136133	0.890398	0.350609	0.528698	0.000127119	5.6395e-07	0.284571	0.00267487	0.42693	0.151395	0.221702	0.302214	0.00840014	4.07779e-07	0.294874	4.05826e-05	0.61665
Day 227	0.119158	0.0501539	0.0363009	0.000404711	0.11162	0.000421233	0.012853	0.000377507	0.133185	0.694344	9.85204e-05	0.000534468	0.815041	0.00062808	3.51013e-09	0.00116286	0.504964	0.387998	0.629959	0.0302851	0.000125172	0.796757	8.32982e-05	0.080917	0.116885	0.0167735	0.00290106	0.147192	1.08269e-07	0.477444	1.9468e-06	0.0790292	0.00951148	0.298128	0.0251284	0.012495	0.834888	6.88746e-08	0.991489	0.00236299	4.17204e-05	0.537693	0.463102	0.51886	0.553856	0.355724	1.78186e-05	0.0163756	0.547015
Day 228	0.399507	0.0236372	0.472609	0.784017	0.0103039	0.9998	0.00857122	0.000101451	0.00397838	0.454761	0.000322667	2.08931e-06	0.033021	0.14495	0.143787	0.0183039	0.0703988	0.000738665	0.0258102	0.412703	0.0655652	0.54053	0.0375557	0.000621315	0.387329	4.64905e-05	6.80718e-06	3.52443e-05	0.757553	0.447831	0.00388543	0.437583	0.0137603	4.75963e-09	0.140237	0.102329	0.078615	9.32587e-15	1.10777e-05	0.000424696	0.924454	3.1684e-07	0.156735	0.575705	0.000348665	1.50933e-09	0.115333	0.0321856	0.000826259
Day 229	0.00890829	0.717595	0.317698	0.843119	0.856545	0.000461246	4.96096e-05	0.0547671	0.155782	2.38335e-07	0.313971	7.98642e-10	0.0054034	0.637166	0.021745	0.00320745	0.0179008	0.969822	0.04364	0.226991	0.120223	0.0357987	0.302217	0.0299302	0.000284594	0.0668933	0.520734	0.0135112	0.154576	0.971076	0.367183	0.0123886	0.308528	1.59643e-06	0.0928165	0.396835	7.65603e-06	3.07139e-05	0.537696	0.00576279	0.781789	0.271294	0.00141337	0.49796	3.60102e-05	0.000657741	0.000124339	0.892966	5.85393e-07
[truncated: 1 more columns]

## Sheet: Fig2(b)
	Stock1	Stock2	Stock3	Stock4	Stock5	Stock6	Stock7	Stock8	Stock9	Stock10	Stock11	Stock12	Stock13	Stock14	Stock15	Stock16	Stock17	Stock18	Stock19	Stock20	Stock21	Stock22	Stock23	Stock24	Stock25	Stock26	Stock27	Stock28	Stock29	Stock30	Stock31	Stock32	Stock33	Stock34	Stock35	Stock36	Stock37	Stock38	Stock39	Stock40	Stock41	Stock42	Stock43	Stock44	Stock45	Stock46	Stock47	Stock48	Stock49
Day 1	0.00712855	0.0115525	2.27773e-05	3.18789e-12	0.0981713	6.06312e-10	0.0819314	7.75673e-07	9.2585e-08	0.0913269	3.10182e-05	0.125626	0.00848298	1.2483e-05	0.380037	1.20725e-05	0.00011076	9.56578e-10	0.000589733	0.000233592	4.05311e-09	0.124434	0.00328064	4.22419e-07	1.26464e-06	2.45191e-07	0.00178283	5.58785e-09	0.00536037	0.000183829	0.00359025	2.26307e-11	5.06133e-09	2.33384e-05	0.0170623	5.55112e-16	0.000948966	0.00157643	6.05124e-06	0.00362387	0.217798	7.93248e-05	0.000684529	0.574313	0.00499534	0	0.00265269	0.00289978	1.01112e-10
Day 2	0.00171703	1.81868e-05	0.0664005	0	4.54181e-07	0	2.23887e-10	4.81726e-07	0	0.000147316	1.19756e-08	3.88632e-08	7.33934e-06	1.41331e-13	0.159389	0.00429029	0.023533	5.33819e-08	1.21785e-10	0	0.038734	1.00298e-06	1.30195e-05	0.235844	0.00366789	3.82164e-07	8.69572e-08	1.16573e-14	0	0.000126442	4.41734e-10	8.32012e-12	0.0850192	0.00440988	0.0442887	2.42726e-07	0.00246853	5.51133e-07	0.000482771	0.0150003	9.22814e-05	0.000467253	0.000158233	0.159731	4.41203e-13	1.67081e-11	2.35589e-13	1.75604e-12	2.52727e-08
Day 3	3.19127e-06	0.110056	0.00278929	2.05946e-13	0.0819252	0.00258727	0.00329441	0.00889583	0.172889	9.89997e-12	0.000412914	0.00229582	0.214396	1.47225e-07	3.14865e-08	0.000631277	0.000459849	0.00482891	0.0758693	0.580548	9.39273e-07	1.74947e-11	5.68552e-06	1.42549e-05	3.99675e-08	0.00017501	0.332599	1.84566e-09	7.67328e-08	0.00264528	3.40007e-05	0.044763	0.000547872	0.0445452	1.26565e-14	0.000450813	0.00983211	1.82332e-11	0.000247105	1.66621e-05	1.24345e-14	5.80056e-07	0.0250689	5.94628e-05	0.000249777	2.34923e-13	0.00215268	0.339561	1.15335e-06
Day 4	0.00300284	0.0184567	2.88658e-15	4.40388e-11	0	1.75664e-06	1.00546e-10	0.0043546	0	9.62072e-05	1.2257e-08	0.252186	0.00891173	2.86915e-12	0.88814	0.0594401	5.59365e-08	5.7896e-10	0.000102317	2.97053e-11	4.91729e-05	0.0908657	0.051255	4.38682e-05	4.95354e-06	4.21663e-13	4.98399e-08	1.10791e-07	2.04576e-08	0.000150948	0	0.00155462	8.74511e-09	7.52894e-09	4.68355e-08	5.45762e-09	2.17852e-11	0.0099588	0	4.95917e-07	1.20158e-10	2.39982e-08	0.0120273	5.69328e-10	5.98946e-07	0	0.01452	1.24925e-09	1.6008e-05
Day 5	0	0	4.1986e-07	1.34462e-05	6.02413e-06	0	5.56486e-10	1.43219e-14	0.618294	8.94665e-05	0.0289588	9.1046e-05	0.00111344	2.57625e-05	5.5021e-07	0.0063857	2.10942e-15	0.0847487	1.88738e-15	0.262475	1.94957e-05	3.13148e-11	9.58041e-06	8.65584e-06	2.25015e-10	6.66134e-16	0.0108826	7.50734e-07	0.0455217	0.00817252	0.000845587	0	2.22045e-16	0	4.77396e-15	3.78042e-05	2.37156e-06	0.000713387	2.68957e-09	0.00168062	0.00761905	9.81567e-06	2.22045e-16	0	0.0125789	0.000117595	0.00108208	0.00168037	0.00699867
Day 6	0.000161028	8.24957e-05	0.014084	1.36685e-05	0.00202217	0.276678	0.000410122	0.000325679	0.21892	8.74832e-07	5.50739e-09	0.000484958	1.2543e-07	3.97119e-09	0.000664111	0	5.5617e-06	0.298571	0.387709	0.000309919	0.000132988	0	2.22158e-05	0.0108736	0	0.000642166	1.74161e-05	0.223084	0.436329	5.03088e-07	1.12601e-09	0.00443966	2.15986e-05	0.014894	0.379181	0.505806	0.0206362	0.0947939	0	4.98026e-05	3.89262e-09	1.12354e-06	0.0904079	4.75442e-12	9.79846e-05	0.000506513	2.8796e-05	2.82556e-05	6.36133e-11
Day 7	0.40925	0.00153693	0.113968	8.47445e-07	0.000152044	7.08866e-06	5.04753e-05	0.00103218	0.000160201	0	0	2.4043e-05	0.0178072	4.15834e-12	8.95937e-09	5.73454e-11	1.15221e-11	0.0112648	0.000151054	9.99201e-16	1.4098e-06	3.6537e-09	1.49742e-05	0.0414704	2.22175e-09	3.05527e-05	0.243424	8.20303e-06	0.594498	6.24728e-05	0.382156	8.81176e-05	4.55582e-07	7.15837e-07	0.000122254	3.61011e-12	0.0254303	1.18794e-14	1.917e-07	0.18486	0	0.0173968	0.0133222	0	0	0.0199648	1.33227e-15	0.0042306	1.11022e-16
Day 8	0.00589423	0.0297843	1.54788e-07	1.52708e-07	1.33311e-05	4.28188e-09	0.00056181	3.70814e-14	0.0710002	9.11561e-06	5.8687e-07	0.0818412	0.318733	0.000962994	0.0608214	1.68839e-05	1.86728e-07	0.0137602	1.85595e-11	3.53606e-13	0.000471047	0.00233997	0.0306636	0.0355587	0.00156024	0.00139157	2.41253e-07	0.00152108	0	0.118336	7.19909e-05	0.000279154	1.10215e-10	0.00875777	0.0125577	0.00278668	0.00553081	3.37286e-13	0.00944977	0.0728055	2.87408e-11	2.78442e-05	0	8.87534e-12	0.0111856	0.000345228	0.0304738	8.49339e-07	0.635048
Day 9	1.81177e-12	0.00928702	1.11022e-16	2.93367e-07	0.000260737	0.00163967	2.47924e-10	0.134641	1.52023e-12	0	0.0105688	0.000378805	5.77171e-06	2.06741e-07	1.9621e-12	0.0235431	0.000150296	0.00211112	7.77156e-16	0.332202	3.2185e-08	6.26656e-08	4.4925e-11	3.14081e-05	0.000579607	0.0251248	0.0586423	1.84836e-07	8.14712e-09	0.103236	0.0300325	0.000104526	5.08789e-08	1.89881e-07	0.00160872	0.00426824	1.39573e-08	9.44759e-05	2.83596e-05	0.0129674	3.70284e-06	0	5.2174e-11	0.014231	0	0.00440418	5.44995e-08	2.22045e-16	0.00231234
Day 10	0.455503	1.16051e-08	0	1.98947e-10	0.000851999	1.33227e-15	0.00355625	2.01073e-07	0	0.00126728	0.00293942	3.28608e-05	0.266652	1.01327e-07	0.00365887	0.243061	0	3.95474e-05	0	0.000838042	0	2.42029e-14	5.65205e-08	0.0742599	1.57668e-08	0.0090444	0.00216135	3.8152e-05	4.28386e-06	1.87416e-07	3.3817e-07	1.0838e-12	1.50436e-05	0.0850535	0.000619066	2.34107e-07	1.54826e-05	0.000944329	5.55112e-16	0.000598436	8.19893e-05	1.4766e-13	6.18092e-08	0.345739	5.17005e-05	8.88178e-16	0.000600279	2.03503e-05	1.59551e-07
Day 11	0.000194405	1.11022e-16	1.47852e-07	2.46338e-07	0	0.000315098	8.75218e-06	3.34079e-10	3.43374e-06	1.72998e-09	0.537964	0.638601	0.000962344	0	0.000924922	9.07869e-05	1.04115e-09	1.75207e-11	0.000153547	1.50508e-07	0.198059	1.71222e-11	4.37428e-14	3.87979e-12	0.434693	3.55271e-15	1.15678e-09	5.47189e-06	0.0011376	6.51694e-05	1.0619e-05	3.04265e-09	1.11022e-16	5.85441e-05	0.00663023	0.000125266	1.23207e-09	0.0485343	7.49252e-05	5.46008e-13	0.135677	0.00707228	1.88913e-07	1.56225e-11	1.98819e-07	7.27913e-09	0.0235549	4.08951e-09	0.0423672
Day 12	2.90851e-06	0.014331	4.61449e-09	0.00175989	0.155151	0	2.17217e-10	0.000275012	0.000129728	7.99361e-15	1.58991e-05	0	9.32365e-13	0.000438114	0.132969	3.87022e-11	0.000902239	1.71544e-08	3.00516e-11	2.05763e-06	0.00192535	7.56048e-09	2.76462e-05	0	3.09863e-13	1.21125e-13	5.92463e-09	5.74713e-08	0.0604855	0.000123545	3.66947e-06	2.05969e-09	6.47032e-06	0.166086	1.88738e-14	0	2.40213e-05	1.06884e-05	0.28292	0	0.00231896	0.559418	0.0263121	4.68891e-09	2.93553e-07	0.200021	1.8307e-06	0.000446178	0.0012715
Day 13	2.5144e-05	0.00558781	0.177592	4.07473e-07	0.00107509	0.000230591	4.75137e-06	0.102594	0.533139	4.04569e-10	0.00172872	0.446793	0.159004	0.00144434	0	0.00127217	0.045643	3.84707e-08	1.94735e-06	0.0127817	1.30493e-11	0.0022663	9.35461e-07	0.184024	0.000715336	0.103809	1.4521e-05	3.60794e-10	0.00229544	2.88453e-06	0.0150881	5.50764e-07	0	1.17142e-05	2.01163e-09	7.48821e-07	1.60952e-06	2.6119e-09	0.00042947	0.0168517	0	0.220323	0.0140216	1.93523e-12	3.90354e-13	0.0770865	0.00209175	0.000244713	2.44249e-15
Day 14	1.64574e-08	3.12727e-05	8.52655e-05	5.10703e-15	1.22125e-15	3.66479e-06	3.14491e-06	2.34471e-06	0.00996966	0.00286745	0.0427196	3.05185e-08	0.357423	9.7402e-08	0.00681934	0.410844	4.84019e-05	0.00571658	0.066854	8.67817e-06	7.77156e-14	0	0.000118653	0.00334598	0.00226183	0.0030214	0.0182317	5.14991e-06	0.000123585	0.160082	0.000501765	0.470074	0.00760333	0.00351582	0.00929908	0.00109153	0.00338865	0.00681582	2.16722e-05	4.75679e-07	0.384167	2.71387e-06	2.70185e-11	0.0356864	2.04382e-11	2.8909e-05	3.17145e-09	1.46339e-06	0.0546095
Day 15	0.000499698	6.88266e-07	0	4.01708e-06	9.87786e-06	3.67394e-10	2.95775e-08	0.147321	0	0.000109287	3.5659e-07	0.00537375	0.0122321	1.02354e-07	1.21023e-06	3.87804e-10	0	0.00030059	1.61252e-05	0.0200639	8.06013e-06	0.00232022	0.00756804	2.76366e-05	4.029e-12	0.632782	2.65305e-06	3.0109e-06	8.69619e-08	0.504421	0.00559449	2.01252e-10	0.873619	1.57584e-06	7.9054e-05	3.33067e-16	8.4962e-07	2.18187e-11	3.2685e-13	0	3.70321e-05	3.92899e-08	0.061055	0.0706133	0.000601335	0.000374234	0.00139408	0.000158208	0.000379934
Day 16	0.000899288	0.329131	0	0.0818562	9.51385e-07	3.21632e-13	2.2798e-08	0.00817786	2.83051e-06	2.51337e-08	7.31202e-06	0.190422	0.0289831	1.54094e-06	3.47691e-07	0	0.020476	2.51463e-06	5.34167e-05	0.00179136	9.49966e-06	0.48553	0.00621805	5.9725e-06	0.0398609	0.00012088	1.55875e-13	0.0182115	0.0221399	1.68754e-14	0.000482247	9.76399e-06	0.176737	1.74645e-11	1.0181e-10	7.886e-06	1.21051e-11	0.00165245	0.00123615	4.01066e-06	0	1.74365e-07	3.3572e-08	0.268271	0.0505759	0.09684	1.66533e-15	0.000130212	0.00841921
Day 17	5.36123e-09	1.4105e-06	4.44089e-16	6.89622e-09	3.24078e-10	2.91492e-09	1.63747e-12	0	0.00307328	3.67911e-11	0.0326717	0.270955	0.000160669	0.0735592	0.11231	0	2.28589e-05	0.00229769	0.00043219	0.023077	0	1.57612e-07	7.68494e-07	0.0042986	0.199071	0.0350363	3.35287e-14	0.0111806	2.55018e-13	4.21945e-09	4.50485e-10	0.708874	9.88098e-15	0	1.33717e-06	9.37024e-05	3.9061e-05	8.65129e-08	0.000112287	0.439515	8.86362e-11	3.84137e-14	0.000103959	0.0155822	1.37156e-06	1.34037e-12	1.57652e-14	2.50464e-10	6.98203e-06
Day 18	9.58107e-08	9.50942e-05	3.02497e-06	9.61179e-05	0.746174	1.81101e-11	1.89354e-05	0.000814968	4.09561e-13	0.454021	0.208362	0.982865	0.171736	0.0814863	4.76368e-08	0.00720283	3.84491e-08	0.000428944	1.30328e-09	2.0286e-06	0	2.9953e-08	0.00246412	2.00787e-06	1.58444e-10	2.22045e-16	0.0032016	0	0.0331268	1.10223e-12	0.000257463	5.18918e-13	2.95674e-10	0.0146294	0.00244683	0.0652726	7.73346e-06	0.0238413	1.41757e-09	0	5.7061e-08	5.79953e-08	7.74614e-12	3.53493e-05	0.000626766	0.0654002	0.00429761	0	4.00533e-11
Day 19	0.181123	0.0139083	0.0832274	4.53523e-08	3.75156e-08	8.68972e-05	8.56298e-07	0.0141271	0	0.000628033	1.10923e-09	3.41655e-05	0.0284578	3.494e-07	0.000216217	2.13436e-09	1.00644e-08	0.000954606	8.42207e-06	0.0257943	0.00762444	1.80809e-11	7.31988e-08	0.0619979	0.000229306	0.0609072	1.16573e-14	0.0145338	0.0880879	2.55917e-06	2.22045e-16	1.42034e-10	0.0224647	0.000374776	8.5594e-08	0	0.0320905	7.2766e-11	0.00256016	0	2.78322e-12	7.38682e-06	0.0325557	0.000207601	3.33067e-14	0.0298617	0.00157877	1.9297e-08	0.0357147
Day 20	3.30615e-10	4.64849e-10	2.64174e-09	0.0393915	1.11022e-16	0.529368	7.99361e-15	0	4.3443e-13	7.71696e-11	1.84963e-12	3.28515e-13	0	1.365e-11	2.21911e-11	0	0.100303	0	0.0024668	0	0.0152409	5.52743e-11	0	0	0	2.13933e-07	0	0	0.51017	7.43471e-11	0	1.92246e-12	1.26558e-05	0	4.16077e-09	8.51351e-10	0	0.000188756	2.5255e-06	0.0795835	2.19582e-09	9.99201e-16	0.000592694	0.000329865	1.16443e-06	1.58938e-07	0.165963	0.00120858	2.77556e-15
Day 21	1.79645e-05	5.98842e-06	6.90624e-05	1.19715e-06	0.250375	0.0304406	1.24345e-14	0.580884	2.73362e-06	0.000498287	0.000896132	0.000254955	3.41707e-10	5.44453e-06	0.000471119	0.00146434	0	0.000185602	2.02589e-11	3.06052e-11	7.85946e-05	0.157673	1.31363e-05	0.0688097	8.69033e-09	0.000156602	0.0760582	1.2332e-06	9.16978e-07	0.157285	5.28851e-05	0.00943452	7.92277e-12	0.125019	0.000552963	5.44288e-06	5.41877e-08	2.10172e-05	3.32068e-13	0.0120581	0.0591087	2.42508e-11	2.86841e-05	0	4.24031e-07	5.01807e-05	8.21468e-07	1.36587e-10	8.32667e-15
Day 22	0.0716917	1.8312e-11	0.00061304	8.58658e-05	0.00669437	1.49214e-13	2.31272e-05	2.04137e-08	2.74396e-07	0.113573	0.714062	0.195364	1.00389e-10	0.000367129	0	6.03808e-07	2.76397e-05	6.46803e-06	4.26211e-10	4.83169e-13	8.29351e-06	4.24208e-05	6.26166e-14	1.30326e-05	1.90005e-08	0.598101	0.05332	0	4.23201e-10	4.70118e-09	3.20928e-07	0.805884	0.0016566	7.57564e-06	1.29892e-05	0	4.16052e-05	0	2.36343e-09	0.00261265	5.94002e-09	2.83266e-06	1.14353e-14	3.27558e-10	1.35447e-14	0.0722475	0.0218165	0.0061847	0.203664
Day 23	2.69956e-05	0.375834	2.5511e-06	0.118887	1.69864e-13	0.00834122	0.10434	0.000128895	0.0486738	0.0032612	0.000437758	3.56539e-05	0.000146092	0.00102346	0.293374	4.31187e-10	0.000843094	0.000743081	0.78343	0.0132132	0	0.000891992	7.77095e-06	0.381645	1.36169e-08	2.20731e-10	5.55112e-16	5.81812e-05	2.23599e-13	0.392929	0.124937	2.92728e-09	1.07692e-14	0	1.03284e-12	0.000966246	0.000261923	0.0236415	0.0937202	0.00110105	0	9.99201e-15	2.72865e-05	0.00184863	2.78849e-05	7.0684e-08	1.10244e-10	1.1938e-05	0.000350528
Day 24	2.61014e-05	8.99868e-05	4.87957e-05	2.27377e-06	1.28858e-09	0.000955469	0.0648171	0.00114621	0.0122026	6.57567e-08	0.0290376	1.97801e-05	2.96222e-06	0.00344909	2.66454e-14	6.37358e-05	0	3.10862e-15	0.00140487	3.19865e-10	0.0700405	0.000100555	0.00503349	0.0649114	0.000165375	0.00151161	0.00138113	2.95455e-06	1.60665e-09	6.8777e-11	0.00226737	2.87904e-06	0.573216	3.84101e-05	9.73066e-08	4.73402e-07	1.08588e-10	0.0649374	1.76046e-07	4.39648e-14	1.39888e-14	7.40517e-07	2.37788e-09	6.46065e-08	3.58612e-07	3.00205e-08	1.42206e-11	1.8886e-12	0.037168
Day 25	0.00199327	1.59806e-12	1.19749e-06	1.79406e-06	0.010422	5.1388e-05	0.0124769	1.68743e-07	0.0190238	2.2047e-10	0.0336752	0.00124508	0.503512	8.40985e-07	1.28562e-05	0	3.44169e-15	3.36378e-10	0.00341249	9.66407e-08	0	1.64795e-07	1.03789e-09	1.86618e-06	0.00124114	5.59295e-07	7.64099e-06	3.71019e-06	0.00129484	0.000456724	0.187932	1.27086e-06	3.69632e-11	5.44051e-06	0	8.96253e-11	0	0.00449908	1.91888e-10	0	2.68549e-08	0.0402147	0.175523	1.83536e-05	0.000165841	0.0228009	0.239805	0.000222944	2.87997e-05
Day 26	0.117609	0.0206837	3.39506e-12	0.373344	1.47249e-05	0.0444613	0.0251081	0	1.55624e-06	0.00044032	0.00133851	1.11574e-06	0.0118173	0.00329446	3.10394e-08	6.50616e-06	2.42018e-12	0.00364336	0.00552394	0.0380248	0	2.55907e-09	6.80813e-11	6.69884e-08	7.9236e-05	0.0226605	0.41932	0.00153357	0.153342	6.70464e-12	3.34914e-11	3.70814e-14	1.71348e-10	0	0.0918182	0.0909685	1.62636e-05	0.00135262	0.00155312	6.27495e-05	2.47669e-05	0.00808056	0.29905	0.000860531	2.55186e-05	0.172654	3.12672e-12	5.31196e-10	0.167226
Day 27	0.000843333	0.000355726	4.31992e-06	0.00172869	0.212535	0.00843583	0.0373426	1.23736e-09	6.89045e-05	0	7.17482e-12	1.00778e-07	0	2.97916e-08	0.000533179	4.44367e-07	0.000300595	0.0373686	1.9984e-15	0	5.75096e-14	7.74197e-06	0.000118329	1.58466e-10	2.18393e-10	0.0480281	0.347902	1.5643e-13	0	6.18075e-05	0.137652	0.0455356	0.00277369	0.00023526	2.25562e-09	1.69646e-08	7.02813e-08	1.33505e-06	0.538041	0.00241884	0.000298645	0.000354356	0.00272822	0.0260748	0.13212	8.10831e-10	0.0647383	0.0264882	0.000227319
Day 28	5.38957e-06	4.55191e-15	2.11837e-10	0.00663871	0.0219574	1.07018e-09	0.178338	0	0.145001	2.42702e-05	0.01666	1.12133e-14	9.14549e-05	5.8563e-07	0.000556099	0.00150863	0.00423305	1.70909e-07	1.7464e-05	7.01166e-05	0	0	0.00160148	4.33587e-06	0.12885	0	0.47421	2.48418e-10	0.00023889	1.91758e-06	0.000100877	1.48583e-06	0.128373	0.00121497	8.22159e-10	9.61299e-07	0	7.60984e-08	7.20978e-05	7.06932e-07	0.000490008	8.55621e-08	2.94113e-08	6.12256e-05	1.24296e-05	6.84118e-06	6.66134e-16	0.00122374	0.0710061
Day 29	6.44465e-06	1.11183e-05	0	2.9976e-15	5.90497e-10	0.00915737	2.60293e-06	0.00673661	0.00268626	0.000131665	0.466428	4.32812e-05	0.00540659	8.94523e-10	0	2.70894e-14	0.314717	1.92645e-11	6.33016e-12	2.16506e-10	0.0872271	2.28954e-07	0.0011305	0.21587	1.1238e-06	4.46865e-13	5.28168e-11	1.67531e-06	3.34422e-09	1.57821e-08	1.84558e-05	2.28787e-05	2.94911e-06	1.73195e-14	0	8.48507e-11	0.0786837	1.27197e-09	0.0022356	0.0160983	0.0985179	1.39921e-12	2.32037e-14	7.78563e-06	0	0	0.00753956	5.62538e-05	0
Day 30	0.341191	1.00566e-05	1.68319e-05	5.38746e-07	3.9857e-14	7.58957e-07	3.4639e-14	8.43676e-09	6.30004e-07	0.0482562	0.0537535	0.492389	0.000367646	0.000978337	1.57613e-11	0.000561846	5.60345e-06	0.0401741	3.27024e-05	1.23223e-07	2.86442e-05	0.000732699	0.00108855	0.0518156	4.36789e-08	0.000558426	0.000519627	8.13025e-06	1.11022e-16	0.00217253	0.394897	1.91376e-11	0	0.00129307	0	0	1.64532e-10	6.48494e-07	8.65974e-15	0	0.000110471	8.30297e-08	0.00504542	2.12235e-07	1.79627e-07	5.3183e-12	1.21843e-07	2.03917e-08	0.000820685
Day 31	0.0040162	7.36946e-10	6.52776e-08	1.12486e-07	0.000104614	0.00851508	0.000131024	0.00107504	3.44169e-15	0.000839923	1.30142e-06	0.0173502	6.16816e-06	3.53051e-14	0.00292094	0	7.54273e-07	0.000102777	0.413958	2.93539e-05	4.18755e-05	0.00079971	0.196782	0.014588	8.37524e-10	0.0924958	9.1691e-07	0.200928	3.40084e-12	0.00176211	0	1.12976e-12	0.0154059	0.000496155	9.7586e-05	0.00881221	0.0625454	0.000147897	6.27794e-09	0.0223837	2.51703e-06	2.5622e-10	1.5349e-07	0.251563	0.000119508	3.98593e-05	0.00350287	0.0941801	0.00802986
Day 32	0.0465924	0.241536	0.000347877	0.00364687	0.626421	0.650757	0.231339	7.17138e-05	1.1689e-05	3.61944e-09	0.000605413	3.5668e-05	0.033262	2.28528e-07	0.0012455	2.26902e-06	0.022339	0.00514143	3.88578e-14	1.35117e-05	6.25056e-14	0.000574578	0.004304	0.00574819	8.5046e-08	8.04512e-08	0.000507863	0.0104404	2.63831e-09	3.92814e-06	2.72835e-06	0.0280641	3.33067e-16	3.44818e-06	5.85616e-07	0.000610925	1.65312e-13	3.9968e-15	0.114542	7.52124e-09	0.0033965	8.84537e-07	0.000875465	3.34514e-07	0.192147	0	3.10288e-08	4.85491e-05	0.000835733
Day 33	0.00053336	2.599e-05	0	0.00581003	4.53337e-12	3.33067e-16	5.54266e-07	0.151672	0.0231672	0.00155993	0.0381455	0.295625	3.47654e-08	7.18353e-07	1.13132e-05	2.32509e-07	0.00211558	0.000391277	0.105123	0.00354853	2.56628e-05	3.63199e-11	0.00593424	0.0010176	1.10102e-06	3.48987e-06	8.33777e-14	4.43261e-07	5.21805e-15	0.282574	0.0037969	8.31919e-07	1.62394e-08	0.0361119	9.52881e-09	0	6.66214e-07	4.45372e-07	5.82534e-13	0.000235929	0.000891503	7.20834e-10	0.000114955	3.02698e-09	0.00351905	1.60936e-11	0.00351618	0.0246693	4.77592e-06
Day 34	0.268661	0.0297301	5.1953e-05	2.1735e-06	0.347967	8.54443e-05	0.20131	0.00271425	0.000163477	0.0069639	0.0515591	0.0753608	1.13628e-08	0.000350213	0	1.37468e-06	0.0132296	0.567774	0.00239397	1.90377e-05	0	0	1.54509e-06	3.468e-09	0.000625804	3.57789e-05	0.765441	1.11022e-16	0.000687861	1.93189e-08	3.22487e-05	0.0272955	0.075643	1.33227e-15	9.65936e-09	3.04412e-12	0.000133909	1.22125e-15	0.00414644	1.82765e-08	8.36394e-11	0.000241419	1.76118e-07	0	2.86972e-05	2.18961e-07	0.000344495	2.37811e-08	0.408487
Day 35	0.000819935	0.000264394	0.00308852	0	0.138903	2.25713e-05	7.85362e-05	4.95119e-05	1.70691e-08	0.00247329	0.000127165	0.0402788	5.05979e-05	1.60197e-06	0.00473198	0.000613054	0.0142582	0.000326751	9.84601e-08	0	0.00419007	2.36444e-12	3.24825e-10	0.165781	8.4307e-12	0.417132	1.88376e-05	0.0387252	2.12497e-12	0.0024851	2.78562e-05	9.44394e-05	0.035998	3.76255e-11	1.55431e-15	0.00691877	0.0229456	0.00204038	3.54118e-08	2.42334e-09	0.210697	6.35048e-13	0.000254335	2.36727e-07	4.57729e-07	0.0107647	3.31619e-05	0.115503	0.0230483
Day 36	8.73865e-11	0.00488709	0	0.00189273	0.413555	0.00210608	0.0009118	0.00335055	9.06085e-07	0.00273685	8.21173e-05	0.0946239	1.58129e-12	2.43248e-09	2.59147e-11	2.83946e-06	0.0026371	0.0348337	0.00452068	0.0824895	0.00548703	1.1753e-05	1.85761e-05	0.104357	1.08113e-06	0.67359	3.50728e-05	6.62661e-08	6.79047e-08	3.6527e-08	4.83967e-05	0.000590294	1.44329e-15	0.187336	4.58076e-08	0.000610367	5.90006e-12	0.0101413	3.71481e-05	2.93922e-10	0.153179	1.26897e-08	1.32863e-05	0.000971595	1.97468e-06	3.2634e-08	0.184707	0.000677407	0.0186643
Day 37	0.293546	0.0516749	3.40563e-06	0.0544161	1.07884e-06	3.51099e-10	3.03266e-07	0.00233647	1.3823e-09	4.37369e-07	0.000665791	1.60275e-06	0	7.23494e-06	0	0.0678768	4.46439e-05	0.0847131	4.10758e-08	0.0496405	4.42979e-14	0.00380857	2.63765e-11	0.249456	1.11022e-16	7.57734e-05	0.00152504	0.0637211	3.98649e-06	4.35707e-05	0	0	5.35636e-09	9.01587e-05	3.11201e-06	0.0506001	8.77606e-09	5.07986e-07	2.22045e-16	2.89546e-12	1.28316e-07	0.000507476	7.44455e-08	9.28976e-06	1.00853e-11	0	0.0523094	6.67458e-07	0.0524219
Day 38	0.000440448	5.09445e-07	0	3.45571e-05	2.47358e-12	1.23992e-11	5.02602e-05	1.17492e-06	6.17405e-08	0.0639744	1.38334e-13	2.30593e-13	0.0832719	3.32694e-05	0	0.118512	0.0133172	0.000144374	0.388393	0.0275793	0	0.101898	0.0612667	0.00167233	6.95713e-08	8.82273e-11	0.00463677	3.1942e-05	2.80664e-12	0.00292377	2.22045e-16	2.49729e-05	0.000454123	1.9984e-15	0.984146	0.0278247	0.028695	0.00257099	0.00110007	2.56842e-07	0.00123466	6.09208e-05	4.05175e-07	0.0270682	0.00732114	0.46328	1.46954e-10	3.76107e-07	0.124037
Day 39	3.31062e-10	1.7865e-06	0	5.94472e-08	9.01995e-06	1.1408e-06	1.06346e-09	3.39299e-05	2.86653e-11	8.76041e-05	5.16918e-06	0	0.000620348	0	8.75999e-09	2.08011e-12	0.0613836	2.71969e-09	0.462413	8.1656e-07	0.00113471	1.00858e-05	1.69763e-07	2.00306e-12	0.000251014	1.0729e-07	0.00563431	7.49297e-05	1.11677e-07	1.64619e-11	1.6383e-09	1.03732e-07	2.10942e-14	1.11022e-16	5.63456e-07	6.47989e-06	0.0136059	0.000199704	0.0120445	0.140237	2.39967e-09	0.00011729	0.066735	3.14347e-10	8.22122e-06	3.87051e-06	1.11022e-16	2.67786e-13	0.00514804
Day 40	2.88991e-13	8.95317e-09	0.0114009	0	0.00590258	0.0167057	5.6058e-06	0	0.000179914	6.08511e-08	2.92016e-08	3.70055e-08	0.00150399	0.268201	4.81011e-07	0.00151953	0.00708978	0.000811704	0.000639749	4.42716e-08	2.57527e-05	0	0.583839	1.84255e-09	2.68674e-14	0.00465023	3.48634e-08	3.25295e-14	6.76273e-07	0	1.52443e-06	4.11732e-07	1.52801e-05	1.39292e-11	3.88254e-08	0.0572072	0.0207901	1.29659e-08	7.50404e-08	2.02597e-06	0.0451538	0.000388971	0.00115724	0.00475009	0.00191778	6.25074e-11	0.027993	0.0238772	2.68916e-07
Day 41	8.6082e-08	4.93701e-07	5.88418e-14	8.84881e-12	0.000813148	0	1.24246e-05	0.0190212	0	8.39985e-09	0.000115282	0.00088509	0	1.99702e-07	1.77722e-07	0.000141048	0.592954	0.0790648	4.70735e-14	0.83731	3.70657e-08	0	1.95866e-07	0.0540172	0.00856334	0.00208221	0.000375425	0.0038687	6.66598e-08	0.00566684	4.05116e-11	0	2.10407e-09	3.42986e-07	0	0.00189896	0.00587297	0.00359347	0	9.97801e-08	0.0060569	1.87256e-05	1.93821e-05	1.2618e-11	3.475e-14	0.0360829	1.81915e-07	8.19776e-05	0.00218666
Day 42	5.0444e-05	0.000398432	8.4407e-06	0	0.0914419	3.74448e-09	4.20144e-08	0.0332695	2.25878e-09	0.00186661	1.77636e-15	8.79119e-07	0.000345654	0.331564	5.55112e-16	8.84566e-08	0.00952193	4.09075e-08	7.25541e-11	0	0.000245335	9.55097e-11	1.04732e-08	0.00285539	1.19244e-08	7.22238e-06	0	0.00150451	1.59695e-06	0.278043	1.56282e-11	8.1716e-07	0.743578	4.12335e-10	2.83604e-10	1.283e-08	0.242185	2.45348e-12	0.000615101	2.32037e-14	0.00121525	0.00328238	1.36691e-10	0.0984804	4.4776e-06	0.0755369	0.0113185	4.07634e-08	0.0410884
Day 43	1.17526e-05	2.92343e-06	2.08169e-05	4.64721e-10	0.00862284	0.00350486	0.00175578	0.000844271	7.21645e-15	1.29326e-07	1.24924e-06	4.88165e-09	0.970005	2.25739e-05	4.37901e-06	5.12772e-05	9.22556e-05	0.000923508	0.00185466	0	7.08572e-09	0.0417682	0.00278592	0.000123965	4.16334e-13	1.84036e-07	0.0241845	0.970592	0.535076	0.208545	1.11022e-16	4.0686e-08	0.000446187	6.8261e-11	5.33461e-08	0.000121561	0.000497451	7.30627e-12	6.99123e-07	1.16888e-07	2.81399e-05	9.5346e-13	0.0232981	6.74849e-12	0.057429	9.13714e-14	0.00235822	0.00426283	0.000352838
Day 44	0.00053713	2.36299e-11	0.00273188	4.00791e-14	5.89015e-06	7.78542e-05	4.2448e-05	0	1.0843e-08	1.11444e-12	1.46858e-07	9.98822e-09	8.34736e-10	0.0188603	0	0.00048921	1.66646e-09	0.339233	8.5319e-07	0.0129046	7.33878e-07	0.100202	5.64644e-05	0.000110314	0.0231105	0.261806	2.5776e-07	0.000193242	0.865345	0.00104634	3.90356e-11	1.59172e-11	0	1.11244e-12	7.80475e-10	4.76498e-06	0.0192028	3.51898e-07	1.20463e-09	0.0100768	0.00184612	0.00164862	2.69074e-12	5.31211e-11	0.00865896	2.24265e-14	0.00303403	0.00437215	2.97096e-12
Day 45	0.230679	1.1415e-06	0.00164932	8.17089e-06	0.152072	0.000109963	0.176766	1.61169e-08	0.293109	1.11022e-16	4.09013e-06	0.00411724	0.226808	0.000862594	9.88277e-05	5.16254e-14	0	0.0189385	0	1.11022e-16	2.28677e-06	1.33227e-15	2.26485e-14	0.0126406	2.26685e-05	1.07803e-12	0.012452	0.000288839	5.55112e-16	0.221352	4.86395e-05	0.0199767	0	8.75436e-11	0.331046	9.76682e-05	1.22125e-15	4.47156e-07	0.0167131	1.23428e-06	0.00487622	1.38001e-13	0.0022888	0.0246608	2.99624e-10	0.000277623	1.37668e-14	9.65894e-15	1.40387e-05
Day 46	2.52196e-05	1.61965e-07	1.40003e-05	0.000782325	1.85951e-12	5.10658e-06	2.59503e-08	1.04361e-14	0.00326457	7.11313e-10	7.91174e-07	4.79128e-12	1.1313e-09	0.011402	0.0303029	1.22125e-14	2.13433e-09	5.60681e-09	0	0.00119535	8.10282e-09	9.19556e-10	0	1.87184e-13	2.64172e-05	9.17621e-06	0.0138919	3.35132e-12	4.98472e-10	4.06596e-07	1.28675e-13	0.00121192	4.08656e-08	0.00116727	8.86029e-06	1.49563e-07	0	0.077184	0.0343784	0	0.00346977	0.0136968	0.160445	8.05723e-07	0.00776932	1.63103e-10	0	5.10711e-05	0.0677125
Day 47	0.000112993	0.000995133	4.44089e-16	0.00129476	0.0184311	3.2782e-08	1.08634e-07	1.00819e-09	0.000250659	4.09705e-07	1.17376e-06	0.0035196	1.10598e-09	0.0807004	5.55969e-08	0.0278698	1.38062e-08	0.0894575	0.00023926	0	0.000373193	5.75146e-06	1.33591e-08	1.94848e-07	1.0315e-05	9.20653e-06	4.93997e-09	0.00897678	0.000195028	0.000396685	5.73097e-12	0.003285	0.00191451	0.708342	4.44089e-16	0	0.0696691	0.0380275	0.0435914	9.55622e-11	0.000329026	1.10734e-08	0.119804	0	1.4127e-11	0.00305787	9.66978e-06	0.00232354	0.0616779
Day 48	0.208243	2.05189e-05	0.00200843	0.000169664	0.0161522	0.687923	1.68126e-07	6.9611e-14	0	3.04188e-11	0	0.00288545	0.0467535	5.07292e-06	4.48841e-12	1.16646e-11	0.00134115	8.79608e-09	5.2088e-06	0	1.92382e-05	0.00950303	1.05166e-09	3.02092e-06	0	0	0.0430792	1.0348e-10	0.862528	4.28558e-07	2.85342e-06	0.0442324	0.0211848	0	3.33414e-06	2.22045e-16	0.0125096	0.077714	4.63018e-05	1.10113e-06	0	0.468302	8.32617e-09	0.246161	0.0236266	8.2571e-10	1.62514e-12	2.64687e-05	0.00175283
Day 49	0.0197935	0	0	0.0103779	0.183808	0.0575475	0.20309	0	0.152345	1.22433e-11	0.00872618	0.148731	0	8.16014e-14	0.020578	1.70183e-10	1.78213e-12	0	2.3653e-06	2.02385e-05	0	9.31548e-06	1.10342e-05	0.0361763	0.000183593	0.00010627	0.0540693	0.631385	7.37653e-05	1.47438e-13	0.000639057	0.00317143	0	9.35253e-08	0.000579077	1.62453e-05	0.0215652	0.000688323	0.0657121	2.33717e-07	0.0296418	0.00759474	0.418117	8.3457e-08	8.64944e-08	0.000190695	0	0.00429431	0.00038819
Day 50	0.0478455	3.49687e-06	2.1259e-06	0.000115346	5.85849e-06	6.86095e-11	3.47789e-07	0	0.0208536	1.91229e-07	2.87181e-12	0.0017871	0.116775	1.23935e-09	0.0421848	1.58428e-08	1.48235e-10	0.00115931	9.74471e-08	0.227129	9.95951e-09	0	5.52702e-12	5.71821e-05	2.87413e-10	0.00421414	0.0370749	5.67064e-11	2.81212e-07	0.112202	0.00443577	0.124448	5.44009e-15	1.02029e-13	6.93829e-07	2.07807e-11	1.67421e-11	0.000201853	8.21903e-07	0.0119006	0.314896	0	1.61093e-12	3.86927e-06	0.000207534	0.00111124	1.19761e-06	0.0402819	0.000106356
Day 51	1.25644e-09	5.78221e-09	0	1.39387e-08	0.429716	3.9428e-05	1.5472e-05	0	0.00152672	3.4085e-05	0.000694515	2.1335e-08	1.29896e-14	0	0.00943903	8.44331e-09	7.70188e-08	3.23997e-08	1.17306e-12	0.000324445	0	5.76539e-13	1.60871e-12	1.70923e-05	0.000210408	0.0371662	0.112901	1.22125e-15	2.06519e-11	4.22823e-10	2.98003e-06	2.77371e-07	0	0	0	7.03147e-08	0.011531	3.52998e-07	6.55032e-15	3.24563e-05	0.064761	3.31324e-08	3.56424e-06	0	2.8535e-12	1.09552e-05	0.000466606	0.000101622	0.0031845
Day 52	0.375327	5.73208e-13	5.66937e-05	1.11022e-16	0.000773564	0.000260079	3.16969e-13	0.00208035	0.0591613	7.16094e-13	0.713188	1.20633e-08	0.934033	0	1.2787e-09	2.49396e-09	3.94964e-05	4.96787e-11	0	0.00121563	0.0040423	6.67011e-11	2.12564e-07	0	2.78429e-09	0	8.48509e-05	5.47962e-12	0.190762	0.00139119	1.28773e-10	0.000676918	0.0017032	3.42211e-07	0.000336182	0.0110805	0	1.36515e-07	1.64397e-08	0.000461644	9.34808e-14	8.7272e-09	1.74579e-06	0.11821	0.00638942	1.79086e-11	0.0734929	0.0135347	1.32688e-09
Day 53	0.0101907	0.00322684	0.00180051	1.44487e-06	0.913848	0.117274	0.0143846	2.3107e-08	0.0654496	0.00557414	7.63445e-08	2.43145e-10	3.49643e-12	0.000845247	0.00354978	2.55518e-10	9.68822e-06	1.45136e-07	1.40591e-11	3.68999e-06	3.06514e-07	0.000191456	0.141859	4.63202e-08	0.0214451	1.39887e-08	0.221435	2.88658e-15	0.000226654	0.0763347	0.0254423	0.000679872	3.89023e-07	0.00358865	0.220177	0.339116	1.3716e-05	1.11022e-16	3.03091e-14	0.288731	0.00352015	0.000220285	0.0927958	0	8.36511e-06	0.0282146	0.00781231	5.35646e-09	4.16358e-09
Day 54	0.230384	3.35914e-05	3.44475e-05	4.32261e-11	0.0232779	0.165928	8.20604e-11	1.33227e-15	2.29783e-11	1.79053e-10	0.0871615	1.78709e-09	0.896092	2.10511e-10	1.57563e-12	3.58758e-06	1.4716e-12	1.21917e-06	0.316644	0.00296936	1.28355e-05	0.000101477	0.01247	0.00432793	2.22045e-16	2.84043e-05	1.02081e-09	0.000594429	9.6987e-05	0.0137798	0.00268385	2.62772e-08	0	5.92268e-10	0.608994	0.412844	1.73547e-05	2.37409e-11	1.15321e-09	0.0176805	1.93035e-06	0	9.14568e-12	2.27596e-14	3.74898e-11	1.92694e-06	9.50825e-09	1.08802e-13	7.92517e-07
Day 55	2.30926e-12	1.65808e-06	0.000630703	0.093611	0.524541	7.55306e-05	9.5837e-05	0	9.98967e-06	4.66034e-05	0.535601	0.000289475	4.83274e-10	9.08143e-07	0.0330896	0.000839239	1.07353e-08	0.0288863	0.567008	0.000429288	0	9.43015e-07	1.55431e-15	0.29338	0	3.67015e-06	0.184847	3.99316e-11	2.25392e-05	0.000832515	3.6405e-07	8.59702e-06	2.02283e-13	2.60479e-05	4.03989e-06	0.013321	0.000108506	0.00432644	0.00566045	5.62382e-05	4.13573e-05	0.0133702	4.63957e-05	2.94209e-14	2.33147e-15	6.69589e-06	0.000691904	7.55221e-10	2.71127e-06
Day 56	7.1851e-07	4.10783e-15	0.0269912	0.00121999	9.60605e-07	0.000337406	0.0010965	1.94667e-08	4.19722e-09	1.82913e-10	0.12688	2.56211e-06	1.35669e-13	4.44089e-16	1.34607e-10	2.88011e-07	9.12381e-13	0.000144954	5.96525e-11	0.00100355	0.00197316	0.0445276	0.245501	0.000151497	3.88961e-08	2.79318e-11	2.72361e-05	1.39798e-08	6.4721e-07	0.478944	5.55112e-16	8.42808e-09	2.49747e-09	2.3814e-07	1.29856e-10	3.19565e-06	1.502e-08	3.47147e-09	0.00445899	0	0.00542712	3.54161e-14	0.000170787	0.204578	0.119849	8.88178e-16	2.37477e-13	2.44015e-06	3.00266e-06
Day 57	2.75778e-05	4.28491e-08	0.00569862	8.41384e-06	0.000866004	0.0110093	6.3698e-11	1.39677e-08	9.57406e-06	0.0442316	0.405542	3.53579e-06	2.51266e-05	6.00204e-06	2.16067e-07	3.47729e-09	0.00384122	0.010519	0.00103048	0	0.207652	5.52638e-07	0.72859	1.95866e-05	1.11022e-16	2.16415e-07	0.00168728	3.006e-11	4.21885e-15	1.00948e-06	1.21549e-06	0.000364562	1.28306e-09	5.52159e-07	3.85746e-06	2.31051e-05	5.16067e-09	4.27133e-08	0.00387797	5.25135e-14	0.0200636	4.46195e-07	2.42008e-05	7.45537e-10	3.21965e-15	0	0.406041	5.67846e-12	0.00244702
Day 58	4.53739e-05	4.04119e-05	3.17662e-08	1.66702e-11	2.74783e-08	6.84669e-06	0.345962	0.000646735	0.122297	0	0.000453256	3.25204e-11	0.0913239	1.18754e-05	0.00269507	1.99787e-07	2.35922e-13	0.000171897	1.13243e-13	2.57594e-07	0.162497	4.69107e-06	0.000449204	0.0200026	4.44298e-10	1.52414e-09	0.15099	1.23785e-11	0.00296626	1.01599e-05	0.0022685	2.189e-06	1.16848e-07	0	0.000694421	0.0143963	0.00457738	0.138926	2.40062e-07	0.0240963	0	6.43366e-07	2.25426e-10	3.33067e-16	4.21235e-08	0.00314273	0	0.000510433	0.000967176
Day 59	0.020166	0.222669	0.00189022	0.29372	0	0.00397761	2.959e-06	9.39427e-05	0.000750503	0.000285157	0.00496189	0.000657824	0.00900651	0.00134502	2.30549e-12	9.09504e-05	6.31112e-06	7.24959e-07	0.00239122	0.010265	0.00180225	0.00170427	2.50879e-07	0.000170855	3.68753e-07	1.77915e-07	0.652782	4.28119e-07	6.806e-09	1.22307e-06	1.06011e-07	6.98247e-07	3.77463e-10	2.10864e-09	1.25983e-09	6.87672e-12	6.64217e-06	0.000218251	4.82668e-06	0.00427865	2.33502e-07	1.25371e-05	0.0114587	8.88178e-15	0.0405903	0.00558113	1.08348e-06	0.0158742	0.357986
Day 60	1.79856e-14	0.284741	0.0158638	0.000225606	0.000153389	0	0	2.39442e-12	8.12848e-11	3.2562e-05	1.50102e-13	0.0060593	0.00804996	0	1.00559e-06	6.04449e-07	2.20237e-05	6.76123e-05	2.82352e-06	1.50152e-08	0.000192661	0.00117018	0	0.00348717	1.924e-05	5.69648e-11	0.0109478	9.2857e-07	0.633893	8.66113e-08	0.0419838	1.46327e-13	1.1226e-06	6.63186e-07	0.000442887	1.96498e-05	2.08611e-13	8.46705e-05	5.51209e-08	5.98677e-06	4.50402e-05	0	0.000139679	0.132531	3.70185e-10	1.28919e-06	0.0361492	1.57391e-08	1.40443e-13
Day 61	0.000934491	5.10493e-05	6.41909e-06	0.000324035	0.0125111	9.61439e-11	1.64252e-05	0.000184113	0.0274181	0	9.20775e-12	6.55365e-13	4.15908e-05	3.65263e-14	0.000508841	0.00264875	0.029115	0.000682481	5.11189e-06	0.00804044	5.55112e-16	5.10703e-15	6.5443e-11	1.6276e-05	1.60906e-06	0.0711739	0.0601993	0.000115565	0.00193394	0.0340531	0.00142113	0.00092377	9.41358e-12	1.24678e-13	7.62358e-08	0.121927	9.21134e-09	1.11022e-16	0	0	0.00377444	0.412693	0.233178	1.09352e-06	1.12588e-12	1.37767e-09	0.0923936	0.536544	0.00153458
Day 62	0.0382529	1.33227e-15	0.0469692	0.000393426	0.00263136	2.87943e-08	0.000659479	0.0225442	0.0249474	2.55351e-15	0.00670286	0.0201852	0.0197498	9.61128e-08	0.0172861	5.02331e-09	0.145511	3.71025e-12	1.42331e-13	8.19889e-12	0.000115681	3.0415e-05	0.0157763	1.28131e-08	0.220505	0.0461521	0.108806	0.00833117	7.01184e-06	0.0131597	0.253102	0.000571318	1.88738e-15	1.30463e-05	2.0195e-13	1.12697e-08	8.79599e-10	1.49697e-08	0.045509	2.0691e-05	0.00036425	8.88178e-16	0.931332	4.83125e-08	2.09876e-06	1.25377e-07	0.000109996	0.0127674	0.000550105
Day 63	0.00839821	0.0196336	0.10554	0.0304305	0	0.00561189	7.71981e-06	5.80413e-07	0.00107916	1.26545e-10	0.270756	0.00869188	0.000419533	0.198461	0.000258293	4.06323e-06	0.000337529	1.96741e-10	1.00864e-05	0.0128986	0.00128718	0.0814986	0.0132416	6.56746e-07	2.73017e-05	3.31213e-12	6.30626e-06	0.0644379	0.143565	0.0633458	2.19443e-07	1.11022e-16	6.10623e-15	2.76879e-10	6.4717e-08	0.0532654	0.00338249	1.17728e-05	0.00550976	2.70579e-06	3.21383e-10	3.84787e-09	2.8289e-08	0.0301233	0.0132041	1.87417e-05	0.0148988	0.00053836	1.45926e-05
Day 64	0.00757729	0.149751	0.00561157	0.000388955	7.34533e-10	0.147265	1.0305e-05	6.35204e-08	0.000105008	3.76892e-06	0.112445	0.997962	0.0026193	2.6027e-12	0.000162627	2.03496e-11	0.177162	3.01034e-05	4.37339e-12	0	7.3167e-12	0.00452186	9.20498e-06	0.00399384	1.0782e-06	0.00209235	0.00024005	1.35533e-05	0.125712	9.88012e-06	4.10768e-06	0.116594	2.61067e-06	0	5.37723e-10	3.76715e-10	0	1.5381e-12	0.000251839	0.000914916	3.69231e-06	0.000112465	0.0119884	1.59988e-08	3.6634e-12	6.9575e-08	0.111836	1.11022e-16	0.180682
Day 65	4.94283e-09	5.87271e-09	6.23786e-08	0.154528	0.00138026	1.00514e-05	0.0195247	1.02013e-08	2.0532e-10	0.000121341	0	0.979067	0.0207529	0.00150749	0.0281011	0.567093	0.00247346	0.0357537	0.00353645	8.35575e-08	0.0111894	0.00131914	4.2224e-06	5.24178e-05	0.00368171	7.27096e-05	0.186548	3.12583e-05	0.199325	0.00413173	3.77859e-07	0.206976	1.66533e-15	1.10844e-06	0.0887594	9.61415e-08	0.322155	0.000406619	0	3.0407e-10	8.79521e-07	1.91847e-13	0.00321782	0.249997	1.78746e-14	2.14495e-13	2.7801e-11	1.00716e-08	1.36513e-09
Day 66	0.0470165	5.2619e-12	1.49417e-06	1.38424e-06	0.0146872	0.297334	0.000834893	0	1.33213e-07	0.000923945	0.00132583	0	0.272253	2.25214e-05	0.000392909	0.0295715	3.24095e-07	0.00226207	6.81592e-08	6.94916e-08	1.77466e-07	1.2343e-06	3.18141e-05	0.220102	0.000214656	3.97002e-07	0.0832062	0.317336	2.6816e-06	0.0566855	4.92808e-08	6.9141e-08	2.39919e-12	8.38159e-05	0.0942903	5.18528e-08	4.792e-05	0.0229282	7.45445e-11	0	0.00118372	0.0115646	4.6994e-09	5.81174e-07	3.85247e-14	2.58292e-10	9.8944e-10	1.03115e-06	6.21725e-15
Day 67	1.33964e-08	1.85233e-07	1.38224e-05	1.50019e-09	0.667123	0	4.17356e-05	0	2.36648e-08	3.27774e-08	0.00186067	0.197252	0.00559407	1.49756e-11	9.66775e-07	5.20759e-05	6.00653e-06	0.000329539	2.39327e-06	7.64912e-06	1.23559e-06	1.6398e-13	0.0045977	2.77938e-07	0.00121691	2.03005e-05	0.0267423	9.47426e-07	0.0520925	0.00183847	1.6874e-07	0.0144815	4.31658e-06	0	0	0.00213646	2.11802e-09	0.000330449	0.0285743	5.30687e-14	8.85224e-05	0.0168868	0.109635	0.841111	0.867472	0.175503	3.86266e-10	0.234155	1.53324e-08
Day 68	8.62637e-06	0.00233432	1.04278e-10	0.0293304	0.571358	0.00121567	0.0992982	0.00208749	0.0179972	0.0221574	1.93074e-07	0.135778	9.62869e-06	1.11022e-16	0.00453471	3.91909e-14	2.22045e-16	9.17408e-06	2.6973e-07	0.346184	4.37675e-10	4.25138e-10	0	9.96771e-06	3.57492e-13	0.0604256	0.0013108	3.40345e-05	0.180609	0.0255557	0.0425174	0.0232258	3.84006e-08	5.00401e-08	0.00534653	2.71672e-13	0.220991	4.71669e-10	5.51882e-08	5.24033e-05	2.37769e-06	0.00104897	0	0	2.07691e-09	9.54484e-06	5.7564e-12	1.52509e-07	0
Day 69	0.331392	0.000171504	0.000285089	2.72532e-06	0.157373	4.11687e-05	0.125058	0.00503822	0.00189362	0.00856611	2.87331e-09	0.00844093	0.0775852	1.07833e-06	0.0846459	3.81906e-12	0.00401846	0.695013	0.0292014	3.30393e-09	9.54353e-10	0.0087587	6.44876e-11	0	2.10942e-15	4.28676e-05	0.089861	2.66412e-08	4.96745e-06	0.106555	1.03151e-12	2.7413e-09	0	0.000255474	2.94464e-12	1.44922e-06	0	8.37108e-14	0	2.5403e-07	0.000149843	3.86405e-06	6.73237e-05	6.9445e-05	7.20424e-13	0.000698185	0.00439403	1.77636e-15	0
Day 70	5.91494e-12	0.36933	0.00244189	0.0128526	0.0754249	4.00745e-10	3.34744e-07	0.139258	0	3.10418e-13	1.85928e-05	0.209459	0.186825	1.68335e-05	8.05291e-08	1.8143e-07	4.38158e-10	0.24313	8.40735e-05	1.44512e-08	8.2423e-13	2.17471e-05	7.44145e-07	0.00386668	1.23641e-05	4.44089e-16	7.79823e-06	0.0105393	0.00800085	2.12435e-08	1.08338e-10	1.57226e-09	0	5.34572e-13	0.0802935	7.59621e-06	7.74503e-05	2.62423e-05	0.0795056	0	2.8625e-05	4.86118e-08	0.000425711	6.80733e-12	1.108e-05	1.16281e-06	0.00748027	8.56692e-06	1.47834e-06
Day 71	3.85828e-11	3.39789e-05	0.000364767	0.0984459	0.682941	0.012521	9.28037e-11	8.15833e-11	1.31338e-09	0.00110452	0.158739	0.995012	3.21808e-08	7.76917e-10	0.345257	0.0867184	4.42194e-06	0.963472	0	0.103442	0.0310237	0.293553	1.54948e-07	0.0330589	6.66134e-16	3.33067e-16	3.92268e-07	9.75043e-08	0.0316936	0.00542675	3.69504e-06	0.000144374	6.23398e-06	0.00025002	0.000188798	0.00187807	0.0703521	9.03365e-11	0.238232	0.00110604	5.49466e-07	0.000307908	0.0387693	1.94831e-10	0.0223393	0.000838544	7.51237e-09	0	0
Day 72	1.46211e-05	0.0124634	1.57825e-06	1.56687e-09	1.25455e-14	1.03061e-10	2.91931e-11	2.22045e-16	7.71503e-09	5.78733e-05	0	0.333229	0.00023263	0.000618701	0	0.259663	8.65652e-11	1.2364e-06	7.27196e-14	6.25555e-12	1.44329e-15	2.45359e-14	0	0.0592664	6.82721e-08	0.000405831	1.70897e-11	0.000175722	3.77672e-11	0.00145877	0.000200145	0.0159433	4.32021e-09	5.25091e-08	0.00599443	1.33395e-08	4.81582e-07	2.37452e-05	0.291426	2.81475e-10	0.00566229	2.44274e-09	2.81049e-11	0.0178069	5.59365e-07	1.83256e-05	0.00277783	9.33618e-07	0.00723038
Day 73	2.57582e-06	6.37663e-11	3.75255e-14	3.12585e-07	0.268121	1.46864e-06	8.06453e-06	0.00609185	0.107402	0	0.00198817	0.692044	0	6.79924e-05	2.75458e-07	0.000271132	2.02972e-09	7.18698e-05	4.37023e-07	1.19349e-12	0	0.0892337	0	0.0172989	7.39854e-05	7.11042e-09	0.115083	3.6016e-11	3.14441e-05	0.00816399	0.486007	8.32888e-09	1.36854e-09	0.00383135	1.52919e-05	2.30164e-05	1.49e-05	0	0.000866696	0.00438124	0.0277256	0.000223938	4.102e-08	0.000441058	0.0150488	2.76223e-07	3.98081e-07	1.71905e-11	6.22372e-07
Day 74	0.000319426	0.007625	0.000205373	1.32146e-08	2.9576e-05	6.72847e-10	0.000873607	0.000378903	1.23345e-05	2.72005e-14	1.7808e-13	3.911e-09	1.62689e-05	0.000335203	8.44386e-09	3.84137e-14	0.0649389	0.0334964	0.0860222	0.00741541	2.4486e-11	1.37947e-05	0.000109173	0.0116521	0.011947	0.153463	0.0150735	7.93229e-07	0.0109413	0.0658643	1.53211e-14	3.199e-07	1.45816e-08	0	1.43254e-07	0.0206964	0.0100088	0.253996	1.04194e-05	4.77396e-15	2.17604e-05	2.35145e-13	7.87512e-09	3.96739e-09	3.55964e-06	1.91411e-06	5.55112e-16	1.53176e-06	0
Day 75	1.70073e-10	0.0069697	0.0115091	1.08501e-08	0	2.10942e-15	0.000561923	1.11022e-16	0.123953	5.56777e-13	0.000597858	6.03909e-05	1.91325e-11	5.49294e-12	6.32994e-07	0	0.00560383	1.52878e-08	1.45709e-06	0.000289616	0	0	6.19006e-05	0.0220081	2.32127e-05	0	0.0119465	3.32371e-09	0.0283374	0.662346	0.000739646	0.000620132	3.55271e-15	0	0.0199151	1.41109e-13	0.000103043	0.0329297	0.000399097	7.61112e-09	3.05115e-09	0	0	0.0106414	0.105633	0.0120005	2.10314e-05	0.000132727	1.39566e-12
Day 76	2.67281e-09	1.27907e-11	6.19819e-06	1.64655e-05	6.17211e-07	9.31869e-08	3.6588e-08	0.00183768	3.42709e-05	0.000370406	5.93654e-05	0	6.4565e-12	0.0359134	0.126669	0.0163454	0.000935067	0	0	3.61351e-08	1.58658e-10	0.00661063	2.94716e-06	0.094358	1.11022e-16	0.0951885	0.614373	6.59728e-12	4.85678e-06	0.307925	0.13932	1.37779e-05	2.60716e-07	5.62941e-07	0.0382328	0	0.000268131	1.92798e-09	9.64895e-13	0.00752324	0.0211512	0.357785	3.12417e-13	1.07122e-09	0.000624887	4.66294e-15	0.464087	0.00806644	1.90916e-05
Day 77	0.0278049	1.61397e-05	0.000444005	0.11656	0.0625038	4.99755e-11	0.00543804	0.00602587	1.34885e-09	2.69784e-13	0.000196098	0.00304857	5.68715e-09	0	1.14461e-07	3.94178e-10	0	0	1.25609e-06	0.00990521	0.0682689	6.98145e-07	8.08931e-05	0.0060336	5.92049e-09	8.84733e-06	0.0178715	8.81134e-08	0.000624832	1.22405e-06	0.00149149	0.00514275	0.000246667	4.77464e-07	2.93927e-05	0.212883	2.3686e-05	1.73455e-11	0.000549207	0.0156755	9.82539e-07	0.000129894	6.22415e-10	0.000642538	4.4986e-06	1.096e-08	1.0747e-13	0.0437339	0.00242639
Day 78	1.11022e-16	0.0579673	0.00116346	0	0	0	8.70592e-07	0	0.00154466	0.0806825	3.77375e-06	0.00146433	1.8614e-12	0.2401	3.79039e-09	0.000597071	6.35936e-13	2.28981e-06	1.16137e-08	0.371488	2.38698e-14	0	1.79775e-11	0.000425644	7.16662e-09	4.59881e-07	0.10287	4.31674e-09	1.95657e-06	0.0319477	2.21316e-08	1.49625e-10	9.57114e-08	0.000289273	0.00837244	0	0.000396807	3.06455e-10	0.00128803	3.25288e-09	0.00493945	7.85538e-06	1.81721e-10	6.77834e-09	0	0	1.45106e-13	0.0120895	0
Day 79	1.78948e-08	0	0	0	9.85223e-06	4.55191e-15	3.31425e-06	2.67211e-07	6.88538e-12	3.78896e-06	0.0496734	3.73662e-10	0	3.61273e-05	0	0	0.000333687	6.3264e-10	2.07695e-07	0.005341	1.74059e-09	2.1209e-09	4.76651e-08	0.00979585	0	0.000575795	0.751681	9.37313e-08	0.00191102	0.0304934	3.33067e-16	3.34733e-06	0	0.00658322	8.17865e-06	3.56125e-09	0.00266175	1.74759e-10	3.66523e-11	1.10864e-08	0.000260735	0.388676	4.64257e-06	0.0187566	1.81503e-11	2.33474e-07	6.85119e-13	3.21166e-06	0
Day 80	0.00782033	8.46804e-06	0.00460616	0.00317565	6.01983e-05	5.99706e-06	1.78463e-11	3.26565e-06	6.64356e-11	4.34309e-07	1.74931e-09	0.069749	1.66404e-11	5.29461e-05	4.996e-15	0.244295	3.89595e-07	0	0.00135362	0.162381	1.35479e-05	4.31066e-12	0.000130239	6.62062e-05	5.312e-07	1.9984e-15	0.00175187	1.02525e-05	1.65182e-05	0.0013143	4.72386e-07	9.47459e-09	8.51968e-11	0.00927927	0.00634138	0.0032083	2.9976e-14	0.000110507	0.000383459	0	4.80056e-05	8.55938e-12	0.0387247	0.00261142	6.50784e-05	0.00056959	1.39221e-09	9.38595e-07	0
Day 81	0.0436548	0.00241462	0.100052	3.99338e-05	3.01621e-07	0	4.76141e-06	2.88658e-15	2.86677e-06	0.00269556	7.72413e-06	2.72403e-10	9.65894e-15	2.22045e-16	6.19423e-11	5.523e-08	0.000345142	0.0392581	0.250386	7.0429e-05	0.000424436	0.0134809	1.72263e-09	3.62985e-09	4.3638e-05	9.84629e-08	0.012722	0.00182384	0.00327456	1.87147e-06	0.000100451	9.34075e-12	0	2.72856e-10	4.14591e-12	0.0170677	8.50938e-06	7.38697e-07	0.00112907	1.4371e-05	9.25449e-05	2.88658e-14	0	3.16257e-09	0.00308199	1.11022e-16	0.00145501	5.68849e-09	1.13583e-06
Day 82	0.76866	1.03936e-06	0.000278068	0.000195715	9.14843e-11	0.328423	0.000473203	2.45216e-08	6.21836e-12	1.30643e-11	3.93168e-09	1.06654e-07	1.15167e-05	3.92327e-10	0	2.88451e-05	3.16845e-09	4.10971e-06	0.000813043	3.80225e-06	4.75792e-09	2.28619e-05	1.09994e-11	0.000753774	0.00069623	3.48388e-07	6.22887e-06	2.20934e-14	1.6444e-10	7.8133e-08	3.7951e-05	1.36721e-07	0.0121338	0.0552107	0	5.56524e-07	0.391448	0.0135255	7.57918e-06	9.29021e-05	1.84623e-05	0.00417253	0	7.02481e-06	1.70568e-08	0	0	0.000276907	0.0564917
Day 83	5.54707e-06	9.76574e-11	0.000159599	9.68706e-07	0.0533418	1.01065e-06	1.41467e-10	1.61332e-06	0.212526	0.000298186	2.15138e-11	0.00596927	1.3444e-05	6.02357e-11	0.00758888	0.000918519	0.000472007	0.256027	6.30666e-06	1.27354e-11	0.00249921	1.4877e-14	0.000420387	0.126038	0	0.95915	0.00175046	0.00163855	3.78451e-08	4.06808e-05	1.80278e-09	0.000115474	0.000307619	0.108864	0.00280688	0.0429532	6.71449e-05	0	0.000203559	0.500466	5.38062e-07	0.00408731	0.0400871	7.54312e-11	5.88418e-13	0.00249454	0	0.000131479	6.66134e-16
Day 84	1.70187e-05	7.13848e-05	0.00110994	8.88178e-15	2.18492e-13	0.00109508	0	0.127007	0.00653556	1.90937e-05	1.16922e-08	2.26118e-08	0.00213072	0.169224	1.16988e-09	4.10691e-09	3.9808e-07	5.70442e-06	0	0.0149574	0.00679264	0.000460385	0.123814	0.00789675	2.22111e-12	2.33924e-13	1.88405e-13	1.53414e-05	7.93809e-14	1.28162e-06	3.68682e-10	1.26565e-14	0.000101155	1.44901e-09	1.38023e-12	0.00957362	0.0806519	8.10607e-12	0.120121	4.78876e-05	0.000158924	0.0785905	0.175527	1.44329e-15	2.02082e-10	0.00030139	0.00997762	2.98037e-09	0
Day 85	0.796533	0.0334618	1.36557e-05	0.000583435	0.00143022	0.000125596	9.90132e-07	0.393044	0	7.21025e-05	0.000648434	9.51596e-10	0.0316577	0.0058034	0.306384	0.217595	0	8.21147e-07	9.4369e-15	1.8424e-10	4.14909e-06	0.00015864	6.06824e-08	0.00134839	0.0293192	0.110434	6.03451e-12	1.69279e-09	6.19051e-06	1.91762e-06	1.91392e-07	0.0148953	1.33227e-15	1.11022e-16	1.63678e-06	8.54872e-15	1.23887e-06	0.00220116	0.0779479	7.02205e-10	8.65321e-06	0.00610643	0.000205452	2.67854e-05	0.00703201	9.21185e-07	1.05285e-08	0.00978157	3.9968e-15
Day 86	3.27787e-06	0.000277937	3.11751e-13	0.0390826	9.94792e-06	3.66374e-15	1.27941e-05	0.000116376	0.194515	2.22045e-16	0.000146489	0	2.5742e-11	3.17379e-08	3.36154e-10	0.0483766	8.39013e-05	2.22439e-05	0.0250931	0	3.17278e-09	0.0327686	0.281122	0.0352845	0.000222884	3.09239e-07	0.00798419	0.00103356	1.66495e-08	1.57652e-14	0.00107662	4.82557e-10	1.37882e-07	1.23727e-05	7.45777e-06	0.0031059	3.30296e-07	0.0179485	0.00588191	0	0.0615859	1.86029e-12	5.75921e-05	0.000499888	3.83181e-06	0	7.67954e-05	0.000107141	2.52013e-07
Day 87	2.06673e-06	0.653476	0.013105	2.01687e-09	0.0476586	9.28494e-06	1.50464e-09	1.50479e-05	0.0181597	2.24511e-08	1.52254e-08	5.55759e-05	0.00376921	3.9373e-05	9.7979e-06	0.0184895	1.35059e-12	1.1791e-11	2.37554e-12	1.53345e-05	2.55229e-07	0.000411405	0.122415	1.75796e-09	0	0.103247	0.010301	0.277657	0.0111696	1.19771e-06	6.64998e-06	0.00150962	1.21728e-11	0.000613062	0.0459453	0	0.000273631	3.33067e-16	0.000825735	0.0111685	7.45241e-05	0.0386978	7.90075e-05	4.44089e-16	9.89078e-06	0.00112632	0.0593155	3.48162e-10	1.0897e-05
Day 88	4.15634e-12	0.699698	0.0124046	1.72392e-05	0.0611143	6.33112e-05	0.00753554	0.0404928	0.00507433	5.34706e-11	1.83377e-07	1.37358e-05	3.85174e-07	7.10543e-15	4.07509e-06	0	7.03056e-07	6.91669e-14	0.000356869	9.46621e-06	7.3674e-06	2.39056e-07	9.69774e-09	0.561052	0.000451554	0.038152	2.22045e-16	5.17759e-08	8.5558e-11	1.00952e-08	0.00160056	0.00196704	3.55449e-11	0.000287314	0.0122	1.21017e-06	3.03894e-07	0	0.000450661	2.27934e-07	0.0135501	1.29781e-06	9.10264e-06	0.0274609	1.78343e-06	5.34057e-05	0.00127125	2.66086e-05	4.0697e-07
Day 89	0.000184615	0.000271323	0.000723562	3.02499e-06	2.23257e-05	0.0255485	0.000134814	0.0351903	0.0352499	6.04472e-12	3.18353e-07	0.679692	6.67019e-10	1.22159e-06	3.7575e-06	3.39264e-09	6.97373e-10	3.07455e-05	0.00592195	2.84123e-06	2.10523e-05	0.000465054	1.63282e-06	0.555399	1.17635e-08	4.51324e-10	0.00287864	6.66134e-15	2.22045e-16	0.351066	4.04121e-14	6.83953e-05	0.00150359	0.000255194	3.94451e-07	3.94117e-05	1.11374e-07	1.34108e-07	0.0980889	9.91429e-14	0.000194818	0.0860329	0.184766	0.66091	0	4.80004e-06	1.51647e-06	0.0406232	0
Day 90	0.475383	0.0162664	0	0.000469616	0.0173035	9.75869e-10	0	0	8.55271e-12	0.0158638	2.56896e-07	0.106747	1.33227e-15	4.44089e-16	0.0092943	1.27425e-05	0.00151332	0.147775	8.67159e-05	0.000635078	0.0323297	0.0911634	1.05379e-06	0.700395	3.33067e-16	0.652162	0.00312925	0.000474289	0.00502089	0.00177441	6.29191e-08	0.0195426	2.35635e-05	8.58188e-05	0.00127281	0	0.000182033	0.00642792	8.73053e-11	8.07736e-05	2.53052e-07	4.27964e-08	0.00163413	0.0697723	2.58784e-09	0.000241167	0.0261368	0.00160507	2.94699e-05
Day 91	5.26943e-05	0.957725	3.67518e-06	0.199104	6.84075e-10	9.17995e-06	0.0071658	1.17096e-07	4.99597e-07	4.19077e-08	8.74358e-06	0.36116	0	0	0.322652	0.00189314	1.22893e-10	7.05382e-08	7.27526e-10	7.76712e-13	0	1.03548e-09	0.000240386	4.02709e-07	3.73248e-08	0.129705	5.80274e-05	0.00669655	0.000635303	4.36179e-05	2.67564e-14	0.0150496	0.00641574	3.23533e-08	0.028783	0.0436632	0	1.09691e-11	6.91985e-05	0.143815	9.91488e-08	4.20581e-09	0.000553419	2.34124e-07	1.84836e-07	0.00662016	2.77979e-05	5.45328e-05	0
Day 92	0.284634	4.0521e-06	1.54445e-07	0	5.46539e-08	0	0.0029995	3.19711e-05	0	5.29706e-05	7.68917e-07	0.00029423	0.0572968	3.49609e-10	5.19991e-06	0	1.5423e-08	1.36191e-05	1.58786e-08	2.20005e-07	7.10551e-08	0.000108335	0.00517183	1.00064e-09	8.95441e-10	4.51122e-05	6.53995e-09	0	7.89033e-07	3.53441e-06	0.200787	0.184711	1.28588e-07	0.000594916	3.23453e-09	1.11728e-05	1.68758e-05	0.000221548	0.00370095	0.00509024	0.0698169	0.267636	2.91605e-09	0.000382998	9.31144e-13	0.113324	1.9635e-08	0	6.68126e-08
Day 93	5.83045e-05	0.0222501	9.57624e-05	0.00432915	3.01919e-06	0.0779242	3.72352e-05	0.00551335	0.000401634	6.15438e-05	1.79994e-08	5.65405e-09	8.76583e-07	0	1.06581e-14	0.00680322	0.00110376	1.14841e-12	5.93969e-14	0.0141959	3.61658e-05	3.28921e-08	0.331189	2.34223e-05	2.18917e-05	0.00869668	0.0640672	0.00300898	0.0058644	4.85167e-14	1.27358e-06	0.000208529	0	1.19132e-08	2.7873e-09	2.88658e-15	8.05429e-09	7.84928e-14	1.10245e-13	3.69993e-12	1.3455e-06	0.0452245	3.67974e-09	0.0071123	3.57567e-05	0.0128051	0.00307094	7.09468e-09	0.00298216
Day 94	0.550549	0.0482455	0.000617635	0	3.39284e-13	0	5.98164e-08	0.00188619	5.68299e-06	1.91645e-05	0	0.00275947	0	1.45807e-10	4.32987e-15	1.5099e-14	1.16662e-05	0.00333156	0.0499346	2.08223e-05	1.59285e-06	2.22045e-16	2.22045e-16	0.000264092	5.33967e-08	1.27505e-06	6.77641e-06	1.67788e-06	2.5091e-14	0.698673	7.27401e-05	0.0510327	5.57021e-12	1.56493e-06	0.00396801	0.00124476	0.0681037	1.11203e-07	0.26775	0.124548	3.71109e-10	0	4.00039e-08	0.00026991	2.69348e-11	3.19332e-09	1.2521e-06	0.0107265	2.0086e-08
Day 95	1.36538e-05	0.0162605	0.213363	0.0130243	1.27802e-08	0	0.00019109	1.11022e-16	0.012615	1.03695e-13	1.54776e-05	0.00103366	0.530739	0.000501283	2.7728e-06	0.0172862	1.54102e-07	0.0563628	0.160551	9.30522e-12	2.639e-13	0.100743	0.0541277	1.39801e-06	2.67075e-10	3.10508e-06	0.349968	5.06514e-11	0.0698947	7.76192e-06	6.43929e-15	0.261856	0.0248124	0.0201375	4.40089e-06	7.92735e-05	0.00103913	4.996e-15	0.00146248	5.53074e-11	3.57309e-05	1.83399e-06	1.10374e-09	1.64997e-11	4.01279e-05	5.55112e-16	4.07326e-09	0.000701167	3.68417e-07
Day 96	0.00516051	0.00111577	9.77168e-05	2.3139e-11	5.59402e-06	2.13163e-14	0.000110235	0.0135263	3.26491e-07	2.18291e-11	6.5599e-11	0.536449	0.000765428	8.77705e-07	0.0224227	0.00155826	3.60141e-07	8.04755e-06	0	1.90179e-10	2.61306e-08	1.64689e-07	0	2.9976e-15	0	4.40059e-12	1.10776e-07	0.0502193	9.59863e-07	0.0699107	0.0342439	4.6029e-05	0.0947903	6.24801e-07	0.000442712	4.58236e-11	0	0.170173	7.30841e-10	0.00541448	0.10474	0	0.00474253	0.00553856	0.0722946	0.0674113	0.01374	0.00896116	0.0093304
Day 97	0.00114483	4.90345e-07	3.05418e-07	0.00749823	0.00333936	1.22908e-08	0.0524071	0.00925446	0.677053	0.00729142	0.0024984	0.000486327	0	0.00181237	0.00225784	0	0.00022754	0.000689042	1.11612e-09	4.28164e-08	1.9984e-15	0.000102117	0.000947806	0.00427258	0.0142199	0.00091094	0.00134437	0.00188071	0.695682	0.102744	9.69689e-08	0.00587859	0.0676828	0.00367148	0	8.222e-10	0.084718	0.0165444	2.29039e-06	0.000306957	0.000220568	0.0188721	4.91265e-07	6.56861e-06	4.55159e-07	0.98191	0.000396273	0.127025	9.84768e-14
Day 98	0.0340292	0.00135734	5.90474e-07	0.00104934	0.000544021	0.00072536	0	0.000802191	2.2465e-07	0.000206791	2.92187e-06	0.0310806	0.000976971	8.00241e-10	1.76294e-06	0.000498608	1.90534e-06	0.0260329	0.00272514	2.22045e-16	0.000126887	0.000186393	6.95645e-06	6.47932e-05	0	2.22717e-11	0.0388825	0	0.000243231	1.51847e-05	6.40277e-10	4.71149e-05	7.83665e-11	3.31925e-08	0	0	0.00413349	3.47774e-05	8.2101e-13	5.50837e-08	0.00569438	8.16862e-08	0.00974327	2.21233e-08	0.00335076	8.88178e-16	1.11022e-16	0.000256354	4.9467e-06
Day 99	0.0235009	5.79629e-05	0.0008165	0.00430031	0.163018	0.000525245	3.70836e-06	0.0035896	2.38796e-11	0.0164605	1.54795e-08	1.28905e-05	2.59513e-09	0.000261645	0.000197392	0.00236512	3.50275e-13	0.0043232	4.61583e-05	0.812641	5.12381e-11	0.00147312	2.45693e-06	0.423016	1.99798e-08	0.213282	1.63001e-05	2.6603e-09	0.621533	4.96279e-09	1.66533e-15	0.00673121	3.29279e-08	0.000309411	0.187307	1.31921e-10	0	0.000213503	6.29574e-12	5.87801e-07	0.00346327	0.274	0	2.70636e-05	0.00304092	2.73725e-12	1.02141e-14	1.52209e-11	6.20689e-05
Day 100	7.56315e-07	0.030207	0.0147839	0.0106213	0.000205534	3.80881e-07	0.000135356	3.18177e-10	0.00455394	0.000398268	0.000359151	4.53839e-06	0.0473488	0.0137527	0.00313908	4.98638e-07	0.0297632	3.78326e-06	3.49385e-05	2.75557e-13	0.000829838	5.01026e-06	9.45686e-05	1.64782e-07	0.00027512	9.63674e-13	7.86772e-07	6.62543e-07	0.000820544	2.1256e-05	1.11022e-16	1.02381e-10	4.55643e-10	9.18154e-14	0.491997	0.00791855	0.108045	0	3.86358e-14	2.57203e-05	0.0399389	4.49742e-06	1.78302e-13	8.88413e-05	1.55373e-06	0.3697	2.34035e-13	7.37915e-08	8.60128e-10
Day 101	1.64166e-06	0.000315549	0	3.29659e-06	5.40497e-06	0	0.000537995	7.07878e-13	2.26211e-08	0.000329985	1.34199e-10	0.00563922	2.35177e-09	4.21729e-11	7.36489e-07	2.25582e-10	5.17876e-05	0.0890788	0.000285133	1.18048e-07	0.0123876	6.49591e-13	1.55431e-15	0.000236616	1.95843e-13	0.0139091	0.00017524	3.87134e-09	0	0.00810462	1.26725e-05	0	2.24892e-06	4.55191e-15	0	1.1594e-05	5.52115e-10	0.0115759	0	3.90872e-08	0.0479625	1.21791e-13	0.202812	0.0012538	1.00857e-05	5.96678e-12	1.13757e-07	1.69701e-11	4.25634e-07
Day 102	0.0155133	0.00121274	2.57454e-07	1.28105e-08	0	0.00778391	1.33219e-07	0.00171773	0.00084947	2.42751e-05	0.0235709	0.000935917	3.67244e-09	1.11022e-16	1.17921e-05	0.0213008	0.00938618	0.000110072	1.50275e-07	0.0388804	0.357149	0.00147234	1.44037e-08	0	0.00013509	1.50894e-07	0.00195953	7.54215e-07	0.106662	1.9309e-12	0.00351791	5.84886e-05	1.15807e-05	0.000550364	0.10355	0.00308945	9.65928e-09	0.0934221	0.106236	0.0172685	7.74445e-10	0.000227866	4.45975e-05	0.294105	0.00114977	1.503e-10	0.0924951	0.000419885	2.39432e-05
Day 103	0.012597	1.18191e-05	1.40557e-06	0	0.0304918	0.000977127	0.00032384	3.46432e-05	0.107429	0.0433412	1.26065e-07	4.61116e-09	9.67446e-10	0.00197666	0.747113	0.000303227	3.7827e-05	0.0268587	0.000294625	6.85008e-14	4.48737e-06	3.00876e-06	7.30262e-08	6.23466e-05	5.51881e-12	0.00174977	0.000482536	7.8644e-08	3.13579e-06	0.148351	4.11185e-05	0.00254416	1.17011e-10	0.00313384	0.00722129	0.000899785	0.0017225	0.601511	0.264009	0.000252972	3.68991e-09	0.000170868	3.0623e-06	2.66194e-10	5.97789e-05	2.00127e-07	2.32078e-09	2.33327e-11	1.2558e-07
Day 104	8.59624e-05	0.00480727	1.24683e-05	1.15941e-07	0.014694	4.29276e-10	0	3.9213e-06	0.00274241	0.0337264	0.0276102	0.00154191	0.000367525	6.86777e-10	1.72696e-11	2.88364e-05	0.000192341	1.11248e-06	1.15463e-14	8.64187e-12	0.000383628	0.00983445	0.507541	3.69989e-07	0	0.00754508	0.095181	0.0283448	0.00275476	0.00378651	2.47712e-07	0.0192667	8.43532e-06	0.0176106	0.00485017	2.87699e-07	1.54651e-08	1.4528e-09	0.0747775	1.26798e-06	0.000105678	0.000321013	3.27063e-06	0.0100493	0.000147289	0.253605	0.00204867	2.82636e-07	4.04599e-06
Day 105	0.000314331	6.22058e-13	1.88884e-09	1.02218e-12	6.66029e-06	0	1.11022e-16	0.00863681	0.0317372	2.61469e-12	0	0.0367827	0.000386604	0	5.89595e-11	1.26329e-11	1.38639e-07	0.000104653	1.8901e-06	3.79267e-07	2.72755e-09	0.000702729	0.00296442	1.01667e-09	0.0815542	1.39379e-11	0.00430771	0.000140202	0.777268	0.104002	0.000209302	0.0049576	5.06615e-06	6.26899e-12	5.77911e-10	5.02989e-07	1.00025e-07	0.0114459	3.01747e-05	9.31477e-14	0.0257883	0.00878917	0	3.96475e-07	0.00144134	1.4391e-07	0.474132	2.00821e-05	3.20205e-08
Day 106	0.13055	1.33543e-06	1.95426e-05	0.0953278	3.996e-07	0	0.0775656	0.000781737	5.81437e-07	2.55844e-09	1.11022e-16	2.74369e-07	2.76546e-06	0.000189639	0.000224271	0.0201852	0.234603	0.00436501	8.93472e-11	0.0724841	4.98261e-06	0	2.51041e-08	1.13465e-12	0.413191	0.00620368	0.00914547	0.0178836	0.000606077	8.70584e-10	0.414579	0.0486372	0.00275168	0.0956641	0.016429	0.097826	3.38536e-06	7.74603e-13	0	9.74957e-07	2.9718e-10	0.367925	1.58309e-06	2.75501e-06	0.0629529	0.123276	3.10797e-05	0	0.713546
Day 107	3.5407e-11	0.000668899	0.00119218	3.61196e-08	5.90639e-14	1.11778e-09	4.56716e-09	0	1.8421e-10	1.45658e-05	3.83044e-06	3.26119e-05	0.694704	0	0	1.05005e-08	3.48483e-07	3.28626e-14	0.0015401	0.00459767	3.75354e-08	3.07303e-06	3.37053e-12	6.26856e-05	4.08772e-09	5.62883e-14	1.65999e-05	0	0.000411456	2.88693e-10	1.64425e-06	5.58762e-07	0.00585226	0.000139398	8.61618e-06	0.0067402	0.00142436	3.63922e-09	5.15148e-08	8.68594e-12	0.0179813	7.55368e-05	8.65974e-15	7.07123e-09	0	8.53778e-08	0.0424914	0.0110933	0.293927
Day 108	5.85935e-06	0.0351532	0.0887567	6.6096e-12	0.145887	7.06867e-05	0.00028332	0.0469831	6.83329e-05	0.000646753	9.95415e-05	1.16163e-07	0.0622769	2.18447e-09	4.17666e-12	3.08726e-06	3.33067e-16	0.00302	0.000192932	0.000189069	8.9484e-14	2.00822e-05	0.00418538	8.59119e-05	0.199113	8.154e-05	3.13711e-05	1.56009e-06	0.089392	0.0851566	1.42383e-07	0.0324399	0.0899707	0.456865	7.32846e-07	5.04476e-11	1.10452e-08	0	4.81951e-05	0.00204742	4.29109e-08	3.93033e-10	0.000249971	1.11022e-16	0.301721	1.58019e-10	0.109937	0.206843	3.33067e-15
Day 109	4.62455e-07	6.29594e-06	0.0021282	0.465491	6.80329e-06	0.0684225	0.152924	0	0.0188589	9.95724e-05	1.0369e-07	0.00351998	0.0391621	3.74653e-08	3.32574e-05	0.00065571	0.00168581	0.000204724	0.00076916	2.53242e-06	0.00470892	0.0514203	3.49165e-13	0.0698734	2.24538e-06	0.000347866	2.12252e-10	0.0112489	0.000201459	0.00234075	0.0448254	0.00497358	4.53781e-05	4.74397e-06	0.0214726	2.18261e-05	0.0156894	6.63105e-06	7.01019e-05	1.06133e-06	1.46644e-06	1.63969e-07	5.41567e-13	1.66569e-09	0.0113614	0.00858931	0.000239184	3.60429e-11	0.000616187
Day 110	0.337757	0.22465	3.40535e-08	1.27857e-07	0.00100661	7.15816e-07	0.00101592	3.52624e-06	0.0748569	1.26813e-05	0.000250774	0.0766481	0.000789828	3.56455e-05	0	3.22778e-05	0	1.33227e-15	3.63565e-05	3.32736e-08	0	0.000144294	0.000480871	0	7.90178e-06	0.00372455	2.44316e-12	6.36887e-09	0.00138262	2.49677e-05	1.30129e-08	0.0403817	0.000157232	0.0129385	2.33626e-10	6.36298e-05	0.00249814	0.000603119	1.11022e-16	0.00580959	0.0117513	3.88256e-12	0.00256348	0	2.75783e-06	4.92586e-11	0.04735	0	1.20093e-07
Day 111	5.27787e-05	1.11022e-16	0	7.98531e-11	0.0522674	0.00056628	0.244587	3.07195e-11	2.87548e-13	0	0.00612347	0.00246233	0.620757	0	2.60458e-13	1.06299e-07	8.25252e-05	0.000111816	2.22045e-16	0.000528832	4.88797e-07	0.000438591	0.0119001	1.11022e-15	0	0.000641149	5.34681e-06	6.85346e-10	0.180937	0.489537	1.30553e-08	0.0031367	0.0602882	3.5645e-07	6.65543e-08	0.448578	2.05078e-09	5.43465e-12	0.0123045	0.0015416	1.02939e-05	3.90799e-06	0	0.000190062	0.0275694	0	1.11022e-16	0.337794	8.28984e-09
Day 112	2.65543e-06	1.55431e-15	1.83187e-14	0.0590774	0.0391972	3.95067e-05	0.115673	1.38604e-06	0.000395848	0.0174231	4.45556e-06	3.79742e-09	1.26804e-05	0.100759	6.99165e-09	0.00203374	8.04367e-07	0.000426161	0.000206634	0	0	3.41763e-07	0.000490085	0.682864	1.96404e-11	1.8572e-09	1.67879e-05	1.87031e-06	8.69318e-07	0.032202	9.82214e-13	1.1828e-10	0.00991206	0.00110254	0.000608519	1.41998e-13	0.000349133	0.0361191	0.000186278	0.0663141	0.000505268	0.000176238	6.5655e-07	1.0803e-07	2.03735e-05	0.000163439	1.11299e-09	9.70663e-08	5.61453e-08
Day 113	0.0107421	0.00054395	5.60852e-07	0	1.02216e-05	4.82044e-05	1.43682e-06	4.91237e-08	5.41729e-06	0.0366202	0.0186511	0.68375	4.59385e-07	0.00723663	1.60261e-12	4.92095e-06	2.99513e-08	0.489027	7.47902e-12	1.53544e-06	6.70529e-09	2.30307e-06	0.351694	0.0188612	1.27252e-09	0.00617703	0.0148198	5.99489e-10	3.14795e-09	0.0229475	5.97917e-11	1.33821e-06	6.10623e-15	0.0477814	0.0155894	1.64409e-05	1.93076e-08	3.73535e-07	9.89255e-09	0.000195211	0.103425	0.00178676	2.36627e-09	8.54872e-15	0.435903	2.26654e-09	4.48679e-07	0.000101887	9.4702e-14
Day 114	0.00217139	6.33447e-06	1.38916e-06	0.104773	0.0716239	0.00082574	0.438798	1.93485e-09	1.40364e-10	0.0117089	7.11646e-09	2.52144e-07	9.65894e-14	0.415651	5.87138e-08	0.500061	0.010114	0.0182945	0.00913168	0.0366264	1.22791e-12	4.27414e-12	0.0312885	1.59204e-06	2.46638e-06	0	0.824021	0.0816612	0.00283165	0.00142779	1.27826e-05	0.00837647	0.00075885	9.9238e-06	0.0129872	0	4.44089e-16	0.000530982	3.92724e-06	3.60865e-05	1.79827e-08	0	9.10122e-07	2.43001e-09	0.0207183	0.113297	9.57086e-06	0.00148718	8.67067e-10
Day 115	2.1551e-08	2.21041e-05	0.00028801	6.88033e-05	0.0270219	4.93702e-08	7.40356e-09	8.71878e-05	1.33227e-15	4.64793e-11	0.0261326	7.38801e-05	0.0480676	3.27831e-08	0	0	4.41417e-10	9.60307e-05	0.358802	1.26704e-06	0.000213624	1.96909e-12	0.000261151	0.00617916	1.06366e-05	0	2.62568e-13	0.0122306	0.0113296	1.09347e-08	1.62315e-06	1.73255e-05	0	8.78471e-05	4.96928e-06	0.0939327	1.5404e-10	0.0444339	0.00195205	2.14648e-05	0.000152517	6.04444e-08	0.0147643	0	3.92272e-05	6.06664e-06	2.76836e-09	0.00761032	0.120108
Day 116	2.22045e-16	8.36165e-06	5.5532e-07	0.154813	2.66795e-05	2.0285e-10	8.65974e-15	3.13857e-06	0.00292037	0.0159288	6.89737e-08	0.159082	2.78727e-06	5.4502e-09	3.9968e-13	0.00019245	0	9.74797e-07	3.30861e-05	7.98203e-07	0.000387536	0	0.00567477	0.551226	0.00114059	0.0190517	0.00801192	0.000216208	0.0175745	0.0957946	7.84594e-08	0.00632261	8.17012e-07	0.000902614	2.18714e-14	3.75506e-07	0.0145538	0.000793511	0	1.65978e-13	0.0460915	0	0	5.92061e-09	0.000270545	9.99201e-16	7.82667e-05	0.000432645	4.90901e-05
Day 117	9.17814e-11	0	0.0397959	0.00044644	7.77156e-16	0.0127279	1.25766e-07	0.21276	1.41589e-09	3.43237e-12	6.66134e-16	1.35117e-11	2.86682e-06	0.00173874	9.52127e-13	0	0.000386813	0.0083403	2.96891e-07	2.84428e-06	0.00040611	2.08862e-07	0.00440261	0.415279	9.34332e-06	1.85507e-10	1.11022e-16	7.83995e-11	0	2.66284e-07	5.38059e-07	0.0057849	0.000314534	0.00511827	0.0146465	1.46809e-05	3.59579e-12	0.180791	0.00190519	0.00020132	0.000113094	1.47001e-06	8.14904e-14	0.140657	1.99467e-07	2.17093e-11	2.37222e-06	0.0656605	0
Day 118	5.83925e-08	0.201168	1.75739e-07	5.99912e-08	0.253884	0.000799337	0.0260304	0.323262	0	0.000107037	4.30812e-09	7.98081e-09	9.8537e-08	2.59937e-12	9.94043e-09	0.0243296	0.00598752	0.00271305	5.2769e-05	0.0163024	2.80425e-06	0.0001451	0.0727381	1.4566e-05	1.49383e-06	3.32818e-11	0.000540779	0.0856609	2.36828e-11	2.84533e-10	2.32303e-08	2.28817e-13	0.203771	1.21687e-05	0.0325369	1.0748e-07	0.0714203	5.36874e-05	2.62233e-05	4.29865e-10	5.65546e-05	0	0.012378	2.22345e-08	1.56887e-07	0.000841406	0.0202011	3.9444e-12	0.0104619
Day 119	0.000523112	0.000290249	0.0272743	3.58913e-08	0.759391	0.020173	0.0213472	0.00716432	4.53452e-06	0.272739	1.11022e-16	0.00130377	0.74297	4.25412e-10	5.64365e-11	8.86832e-07	8.40685e-06	3.64124e-05	1.61737e-12	8.10936e-05	2.073e-10	0.000257528	0.013181	1.95006e-11	4.0209e-06	0.141599	0.00027998	0.000215719	1.25001e-05	0.000102759	0.00822473	1.669e-07	6.11594e-06	0.0932128	0.0694986	0.0167894	1.15739e-10	0.00108758	1.69864e-14	8.45737e-09	0.097107	0.0413055	0.000114043	5.01509e-08	1.37892e-09	0.00443267	0.0451169	0.00118752	6.51613e-09
Day 120	0.0690554	9.10387e-06	0.0772183	0.00622574	3.15208e-08	7.82218e-07	0.00282898	5.89574e-08	0.00938646	5.14056e-07	0.0278643	6.47291e-06	0.000353837	2.59268e-07	0	3.90799e-14	7.58974e-05	0.00332704	2.75115e-07	0.00350471	0.0361555	1.81655e-12	0.0799181	6.77683e-07	6.44413e-11	1.41607e-09	0.012705	1.30366e-07	7.8231e-05	3.77976e-05	1.19754e-08	2.5084e-09	5.81757e-13	0.000300363	3.14587e-07	0.00178172	0.000147958	7.9799e-05	0	7.59778e-10	1.33116e-13	2.03282e-13	1.21014e-14	0.340426	0.00388837	3.80332e-08	0.00541075	1.59539e-13	3.76467e-08
Day 121	4.51861e-14	8.04843e-09	0.0267267	0.00290275	0.00428899	6.66134e-16	0.0840721	6.2922e-05	0.100817	3.7796e-06	3.31229e-06	7.98028e-12	0.510913	2.97448e-05	9.65853e-11	2.21973e-05	0.794962	0.103568	1.08996e-06	0	0.000745064	6.47525e-05	0.478598	2.34806e-06	1.23232e-05	1.02511e-06	0.0121804	3.08009e-05	0	0	0.0104314	5.73614e-11	0.0257833	6.17486e-07	0	0.232112	0.00367534	3.44664e-08	6.02702e-06	0.170775	4.1609e-08	5.80003e-12	0.0103845	0.0435819	3.86669e-06	2.60542e-10	4.15011e-06	9.24816e-14	0.0080032
Day 122	0.118317	0.000323191	2.34715e-06	5.41061e-06	0.00391811	7.844e-10	0.000173382	0	0.141744	8.71139e-09	0.00023292	3.24052e-06	1.36183e-05	0.285136	4.87653e-08	0.00499408	0.00291988	0.0778869	0.0496343	7.85816e-13	6.28844e-09	6.64679e-12	0.517196	0.00443142	0.0566655	1.07703e-09	0.00238414	0.112047	0.20875	0.00128869	8.20455e-14	0.000227834	0.0833977	3.33067e-16	0.00483045	0.00394131	0.000364291	1.32458e-05	0.00092709	3.26539e-12	7.88652e-10	1.45439e-14	6.91743e-07	5.55112e-16	2.72893e-08	3.42888e-09	6.91847e-12	8.07556e-10	0.0389201
Day 123	8.60875e-05	0	0.0110284	2.03475e-10	0.000313888	0.0172264	0.0108471	1.32639e-09	0.0152929	0.000798663	1.78635e-13	1.70444e-05	0.0240154	2.29602e-07	0	2.25042e-13	0.769057	0.184613	2.17382e-13	1.67311e-13	2.02061e-14	3.78203e-07	0.419202	0.0212233	2.42797e-10	6.18905e-05	0.00500463	0.0176288	8.33951e-06	6.66134e-16	0	0.904633	6.52951e-07	0.0107289	0	6.32827e-15	0.00221555	0.00326906	0.160683	0.000161449	0.00630233	0.00263339	0.051268	0.000284028	0.0840883	0	0	0.00976449	0.000610816
Day 124	0.000367545	1.57379e-06	1.66977e-05	0.00913144	0.358757	3.99883e-06	0.0605915	0.000178625	9.35589e-05	0.0201577	2.22045e-16	2.69544e-08	0.0133846	0.00253792	0.000190649	0.0826644	0.00212024	1.07328e-09	3.33067e-16	1.11022e-16	3.09809e-05	6.19896e-08	1.89848e-14	2.82826e-05	0.00094	1.88849e-13	1.74971e-13	2.07635e-08	1.10913e-06	0.00197739	0.0514414	0.0927924	0.0225291	0.000181227	1.46866e-07	5.21707e-10	0.000562635	1.14752e-09	0.00817844	0.00419553	0.222726	0.00659466	3.4387e-07	0.0012407	6.58567e-05	0.00132844	0.00809267	1.38556e-13	0.48396
Day 125	0.00286013	0.00712226	2.29781e-06	0.75767	0.096592	0	0.143418	1.13269e-11	8.60283e-08	4.29749e-07	6.66134e-16	8.72635e-09	3.44169e-15	5.39921e-06	0	8.88813e-09	0.0378417	0.00478114	2.44276e-06	0	0	0.000543664	0.00347861	1.01806e-06	8.02203e-05	5.55543e-05	1.97784e-06	8.8565e-06	3.57524e-05	0.867937	2.18396e-08	8.46146e-05	0.000716957	0	2.00961e-11	5.36334e-08	4.26932e-08	0.0182385	0.0024444	2.81081e-06	0.0704288	0.00144653	0.0430251	2.79221e-11	0.00056644	0.00183518	0.0324908	3.43767e-06	7.08651e-05
Day 126	3.23075e-14	0.000277855	7.21261e-10	0	0.00149858	1.11022e-16	4.68301e-06	0.00293794	0.0308611	0.000625205	2.25781e-06	0	8.55363e-07	0.0208016	5.12536e-11	1.01293e-09	4.2466e-13	6.67284e-05	1.77371e-05	1.28587e-08	2.01971e-08	1.3469e-10	0.000105406	1.70927e-06	0.148095	0	0.000111032	0.00346419	0.000551869	0.00312818	3.07532e-14	8.20841e-05	0.000520118	0	1.00014e-06	0.00450365	0.00180915	4.7589e-05	0.000183564	2.23678e-11	7.09388e-05	1.0425e-13	0.00152937	0.000752871	2.66794e-06	2.54993e-06	0.00104438	0	0.00331212
Day 127	2.95781e-11	0.231994	7.7186e-05	0.000175868	6.43931e-10	4.26326e-14	0.000135905	0	6.16791e-06	0.132696	1.93617e-06	2.85327e-14	0.0737065	0.0309403	0.00018158	0.00521757	0.00118463	0.109656	0.000427055	0.000422844	0	3.14634e-05	0.000115371	2.38528e-05	1.69575e-11	0.00018767	0.374211	4.53129e-06	1.92134e-06	1.48423e-05	9.73902e-05	0.0217672	4.44089e-16	0.000493232	2.99209e-10	2.69715e-05	1.11022e-16	1.36884e-09	2.42576e-08	5.99194e-06	6.0525e-05	0.0129177	2.07279e-10	9.5554e-05	2.22045e-16	9.87025e-05	2.05829e-10	2.26485e-14	1.0737e-12
Day 128	0.00605378	2.17096e-08	0.00256151	0.0187612	0.00241529	4.78506e-14	0.000396854	8.34433e-12	0.0104115	6.09027e-10	4.27096e-07	0.00597448	0.0019294	0.660336	9.13043e-07	8.51784e-05	0.309913	4.23967e-05	4.56672e-07	1.09534e-09	5.28267e-11	0	0.00248321	0.000258575	0.000306662	0	0.576566	8.87333e-05	0.00116982	0.133761	0.000628513	9.05285e-06	2.37476e-07	0	0.00023355	0.0574514	1.77209e-08	0.0124906	0.0561076	0.000798154	2.52865e-08	0.000558095	1.82988e-08	0.16114	0.000377049	0.000445233	8.91038e-07	4.55612e-05	6.13087e-12
Day 129	0.00096519	0.241705	1.57867e-06	0.000167208	0.000212629	7.26352e-12	0.0106341	0.0732006	2.89269e-12	2.67885e-05	9.579e-13	0.0465261	0.00366105	0.129859	0	0.000285964	5.16731e-10	0.13475	4.57505e-07	1.05116e-12	0.0410976	4.15661e-08	0.0140124	1.4324e-06	0.000110366	0	0.00293124	0.387138	0.220077	0.00574975	1.4035e-10	0.00145603	2.47356e-10	0	0	0.000487329	3.91566e-06	0.425389	9.76996e-14	0.0194678	0.720863	0.00875033	0.000525765	0.163232	0.000539138	0.0842961	0.00178099	1.72331e-09	0.00107838
Day 130	0.000591851	5.17973e-06	1.11022e-16	0.0111804	4.07077e-06	0	3.21965e-15	2.64939e-10	3.53051e-14	8.72394e-11	0.0139862	0.698297	7.59713e-08	1.11466e-06	0.0193682	3.58441e-07	4.54485e-07	0.000853673	0	4.21885e-15	2.6416e-06	0.313503	0.00141009	0.582545	7.49211e-05	2.20934e-14	0.00225428	8.70182e-12	4.40552e-08	4.0658e-05	0.612275	2.61724e-06	5.29231e-11	3.10862e-14	1.11022e-16	0.000223662	7.82274e-11	1.44199e-06	0.147539	1.65079e-05	5.38083e-05	4.76286e-05	0.0956165	2.62533e-09	0.000704385	3.22787e-11	5.05653e-05	6.56265e-08	0.240125
Day 131	6.60255e-09	0.0011738	7.49845e-13	0.133638	0	0.289902	0.000285059	6.61236e-06	8.93663e-06	6.08109e-06	4.34849e-09	2.17596e-07	0.12539	5.95788e-09	0	0.000123718	7.08859e-08	6.44701e-06	0.00146826	0	2.06112e-06	0.000651437	0.0215708	2.52021e-14	1.12921e-12	5.05829e-12	0.0147212	2.67788e-09	3.47557e-09	3.4992e-09	3.10862e-15	3.38061e-07	6.83813e-06	0.00149337	0.00157428	0.000404165	0.0310988	0.346739	0	3.0067e-07	5.10701e-08	7.31058e-09	0.0755867	3.01664e-10	0	1.08191e-12	0.00499714	0.00184496	0.695867
Day 132	1.07543e-06	0.0618582	0.139577	0.000659552	2.04503e-10	5.20023e-06	0	3.58734e-06	3.63851e-07	3.02316e-05	8.65575e-05	0.000153797	2.94982e-08	0.003915	0.342087	8.86916e-09	5.74958e-05	3.92319e-07	1.34675e-10	0	0	0.0117714	0.0770781	0.000386439	7.96101e-10	0.00354162	0.32368	0.000445826	0.154531	0.0481744	0	8.02188e-08	0.107891	9.64731e-09	0.000150319	0.074545	5.37519e-05	0.0117103	0.017149	9.25592e-07	0.0499023	0.0254339	2.28101e-10	0.0238211	6.12521e-12	0.00471659	2.53432e-07	1.5548e-07	0.00191387
Day 133	0.00308352	0.000964551	7.19912e-11	1.58583e-07	0.136507	1.65985e-10	1.38181e-08	0.0206021	2.05128e-09	5.58847e-05	0.000100772	8.56973e-05	0.14148	9.60343e-14	1.0651e-07	0.0035712	1.61915e-12	0.000397041	0.00640668	1.38798e-06	0.409468	1.6924e-06	2.44249e-15	0.0570318	4.08089e-05	0.00876933	1.32325e-06	0.609378	5.70655e-14	0.497128	0	0.00446695	2.44957e-11	4.67775e-07	2.34058e-06	3.4507e-07	0	2.96167e-05	0	0.00597403	0.0101661	0	0	1.11022e-16	0.00432381	6.31748e-11	0.0583	5.45544e-10	0.00074684
Day 134	4.44089e-15	1.52862e-09	1.03668e-08	5.71194e-09	0	7.46875e-11	1.27118e-11	1.77636e-15	6.65174e-10	0.00142967	0.962352	0	1.08047e-07	0.000320142	0.000152617	8.20197e-07	8.19172e-09	0	2.49839e-11	0	0.484076	0.0958684	0	1.61518e-08	4.09958e-08	0.000135765	0	1.02141e-13	1.2911e-08	1.12476e-08	0.0507286	0.000215995	3.21927e-07	0.398393	0	1.55431e-15	0	4.81645e-08	3.91528e-07	4.26718e-08	1.52805e-06	5.00908e-07	4.13757e-06	0.118077	0.0489601	0.0110564	6.55559e-08	1.11022e-16	0.000484629
Day 135	2.89193e-05	0	0.156373	1.23228e-06	0.000105274	1.9984e-15	0.100929	0.000199689	0.0932013	0.0124735	0.000187142	0.0157039	0.265798	0.000747844	0.0669908	0.000829345	8.30196e-05	2.07078e-05	0.00241433	5.35672e-06	7.25642e-13	0.0196124	2.74489e-11	0.000139512	2.42252e-10	0.0665239	0.0890056	2.07697e-10	0.000335129	0.0359118	0.282903	0	6.90134e-08	7.99249e-09	3.17868e-12	0	0.0843085	1.03856e-08	3.10781e-08	1.61091e-11	0.518547	6.38628e-08	1.97253e-09	4.20606e-05	3.59075e-07	6.82856e-06	0.00156168	0.105625	0.0136243
Day 136	0.000574812	5.30833e-08	9.28742e-05	0.000216982	2.26599e-08	1.3278e-08	9.06117e-05	6.29157e-05	0.00097674	6.32385e-06	0.0569055	0.354376	0.244992	5.39436e-08	0.0163029	1.96502e-06	0.000117656	0.00454001	7.89374e-08	6.29807e-11	1.03272e-06	3.94354e-05	0.010925	3.03558e-05	0.0860746	3.74198e-05	0.404883	0.229679	5.66658e-13	1.20506e-06	0.149784	0.868847	1.25051e-06	0.128919	8.28292e-10	0.000681476	0.00894012	0.00673018	1.88738e-15	0	2.94745e-09	0.750384	0.00912759	5.93268e-09	3.46739e-09	0.013645	8.68027e-10	1.72893e-06	0.00939028
Day 137	0.000822888	0.000117957	0.0281979	0.000160749	1.35099e-09	2.21552e-09	0.00202273	0.32843	4.25954e-06	1.38773e-06	2.49751e-06	6.37429e-07	0.381908	0.0224157	2.61463e-09	0.00645785	0.110093	0.140541	1.35575e-11	1.18905e-13	1.55431e-15	0.000479317	3.05311e-14	2.77347e-08	0.446338	7.41091e-09	0.0133453	3.70389e-08	2.00484e-05	0.211061	4.22325e-05	0.0304305	4.03681e-10	3.40225e-06	1.77669e-07	0	9.40641e-08	0.00632409	3.51418e-06	0	3.58809e-08	0	0.0080236	1.61006e-07	0.0129354	0.000635437	0.106194	0.000265662	0.00032874
Day 138	0.000458101	0.994118	1.08367e-08	0.000836876	0.0181119	0	3.51952e-11	0	0	2.29705e-13	9.99201e-16	1.03259e-10	0.00587224	4.72959e-11	2.81972e-05	0	5.15541e-05	0.000111055	0.146314	0.00107493	1.28754e-08	6.10469e-05	3.79597e-06	0.00381176	0.0117987	5.70898e-07	0	1.36378e-09	0.020791	0	0.0507684	0.00223875	7.37802e-07	0.000108236	3.77649e-06	2.10942e-14	0.000137224	0.031751	4.74222e-09	3.03401e-06	0.0843784	0.00788378	0.00108699	0.131985	4.06349e-06	0	8.37143e-11	3.75725e-06	0.100188
Day 139	6.9312e-05	4.29058e-06	3.22881e-06	8.29009e-07	0.763911	7.65465e-11	1.43485e-12	0.0107023	1.02633e-08	0.728687	2.08021e-06	0	0.0672731	6.7417e-07	6.41588e-09	2.05137e-05	2.12788e-05	0.012226	0.0429716	0.0143516	0.131199	0.00150841	1.1586e-10	1.17684e-14	1.83511e-05	4.01952e-05	2.35709e-08	1.22876e-05	1.24784e-08	3.80175e-08	3.84937e-07	0.311343	7.48776e-08	0.130917	0.000426707	0.0238984	7.77156e-16	0.120457	0	1.83893e-06	0.854054	1.09097e-06	0.0141227	1.73827e-06	0.298581	0.00193651	3.9968e-15	1.06914e-13	0.12508
Day 140	0.0152312	2.29419e-05	0.000755563	0.000158818	0.00173629	1.66533e-15	0.00280341	0.000576831	0.331359	0.00767709	0.0966463	1.03251e-14	0.0500072	1.06051e-07	3.88863e-09	6.63708e-11	0.0133235	0.101468	0.00114131	6.62571e-07	2.79835e-06	5.77605e-12	0.101667	9.67004e-14	0.000154938	1.07968e-05	0.00939938	6.57585e-13	0.0415917	0.000426709	3.66016e-10	6.06433e-07	7.31637e-14	1.7737e-08	1.64802e-07	1.04995e-08	6.59217e-12	1.1569e-11	0	0.00012745	0.939824	8.14865e-05	0	0.000296537	2.53493e-08	7.57204e-10	0.0860857	0.000341345	0.00139092
Day 141	0	7.59519e-06	0	7.30562e-05	3.52977e-07	1.11022e-16	6.52319e-06	5.4517e-07	1.00919e-13	3.23697e-10	0	6.33937e-14	0.217723	1.72767e-10	0	1.00708e-11	2.74869e-07	0.0241241	4.99793e-07	0	0.00493022	0.00984587	2.51432e-09	1.2165e-09	4.16274e-11	1.97461e-07	4.91241e-10	0.122076	9.78869e-05	0.004269	0.00199612	0.215161	2.77835e-08	8.72968e-13	0.014147	9.81274e-11	3.28626e-14	0.00315781	5.48256e-05	0.000506123	0.0138507	1.13591e-10	7.32001e-09	6.39231e-07	4.58368e-10	9.21196e-12	0.204663	0.00599803	1.68468e-08
Day 142	0.00054721	8.92195e-07	0.0389079	0.00212117	0.00478053	0.460662	1.13985e-07	0.752495	0	3.77521e-05	0.000783664	3.83138e-13	2.89768e-14	0.00151179	2.7296e-05	5.65471e-08	4.97886e-05	0.0048221	2.26668e-05	9.10934e-05	2.15682e-06	0.00243291	0.0478371	0.181337	3.33067e-15	4.35639e-05	6.34302e-07	0.192831	8.34866e-12	2.21713e-05	6.87723e-07	1.81575e-11	0.000731416	3.03434e-07	0.0098755	0.0166141	6.98622e-07	0.000222368	4.5358e-05	1.42632e-08	0.0918615	3.41801e-07	7.12194e-09	0.00578703	8.7331e-08	2.65652e-09	0.0134299	0.113028	1.50783e-05
Day 143	1.52768e-09	1.73612e-10	0.16549	3.50923e-08	0.00164064	1.04118e-11	3.2763e-07	5.2264e-05	6.33119e-07	3.88402e-10	1.45738e-06	2.44582e-13	1.71984e-11	2.05602e-12	5.73986e-07	0	1.885e-09	0.000792216	7.66839e-05	0.0629268	0	0.000399826	0.000294304	2.95564e-07	2.6871e-09	0.0627426	0.0026944	7.92063e-09	7.4081e-09	0.0134233	0.0200328	1.29849e-07	0.0435802	1.08313e-08	0.000249715	2.14484e-05	0	0.0559919	0.111639	1.55431e-15	0.362271	0.0116539	3.25168e-08	9.77417e-08	1.51206e-09	0.257494	2.0566e-05	2.28392e-11	1.69371e-07
Day 144	1.40799e-05	0.0003864	0.000667135	0.0325628	0.0602858	5.80092e-05	0.00012459	8.77183e-06	1.59147e-05	1.51501e-07	2.42756e-11	1.50837e-10	0.358418	4.73969e-09	0.000188361	1.35556e-11	6.64934e-09	2.73145e-06	1.12022e-13	0.00206791	5.44009e-15	0.00378944	0.0225438	5.4774e-12	1.34399e-08	2.28777e-09	0.000247057	4.59987e-09	7.04282e-10	0.0704647	3.63578e-08	4.0344e-05	0	6.68349e-06	1.86931e-07	3.6097e-05	0.0076105	2.87728e-10	0.001941	8.60571e-09	0.000159807	0.307911	4.10956e-05	0	0	0.0191541	0.00189257	1.11022e-15	1.66446e-07
Day 145	0.0562548	0.000446032	3.83027e-14	0.00777466	2.78784e-11	0.000642163	5.29583e-11	4.54673e-07	0.00017848	3.42065e-11	2.43638e-06	0.0286973	5.91376e-05	2.1836e-08	0	8.68386e-06	0.113288	0.00266691	6.55997e-06	8.95663e-06	2.77114e-07	0.00201595	0.0634509	1.67856e-10	3.83027e-14	0.000360941	0.00086787	0.000190214	1.98597e-12	0.055818	3.35971e-05	0.0100167	8.60063e-11	5.27384e-10	0.00354113	0.00407531	5.36516e-08	7.47502e-05	0.0346589	0.000939919	0.000105342	2.88074e-07	0	4.11897e-08	8.8376e-11	1.72848e-06	0.560166	0.0878435	0.414606
Day 146	0.000796419	6.04897e-06	1.54297e-09	3.22309e-07	1.18952e-06	1.89706e-11	0.0682629	4.4892e-07	1.80091e-08	4.67068e-06	0.026283	0.359428	6.59432e-07	9.1498e-06	0.00588283	0.000282006	7.67479e-10	0.0287657	0.000229416	0.00909707	0.000151558	0.161554	0.00173202	6.05793e-12	2.34257e-13	1.07291e-09	0.00011705	0	3.51881e-07	0.00302176	0.00741381	2.78463e-06	0.00134251	0	0.0252248	2.35325e-07	3.30382e-08	3.98002e-08	0	8.00984e-08	0.0025697	2.60183e-06	0	4.24383e-12	1.73954e-05	0.0249192	0.200699	0.15967	0.22774
Day 147	0.00831336	0.0102335	0	1.55234e-11	0.00133774	0	6.32272e-11	0.0460718	0.0663328	1.9984e-15	0.190762	0.0293289	0.0371443	0.0341731	1.07692e-13	2.19644e-09	0.0470439	0.000115084	0.0094827	0.028974	3.17524e-14	0.00298287	0.000968345	3.65407e-05	1.29149e-08	0.0516305	0.000381898	0	1.51885e-05	0	0.147166	0.00601293	1.56034e-10	0	0.0703018	0.0912586	1.91973e-08	0.000415353	0.00220441	0.00946549	0.0136055	6.21393e-07	0.00104272	0.00364774	8.96495e-08	0.0016103	2.40797e-07	4.48567e-09	0.000526555
Day 148	6.37101e-11	0.000717916	1.24094e-08	0.00144366	0.0103887	1.38445e-13	4.80926e-12	0.000710367	6.6798e-05	5.9487e-06	0.00353491	0.200802	0	0.000394001	1.03332e-06	0	0.00251067	7.64367e-05	2.94169e-11	0.00236135	0.680995	0.170125	0.0985811	0.0192044	2.58969e-06	0.0112725	0.588781	5.73785e-05	1.73532e-10	8.86808e-05	0.0374783	1.63713e-12	0.0203095	6.14298e-12	0.00108255	0	0.0943426	0.00112913	0	0.652427	4.95447e-07	4.21521e-06	0.658807	0.000145373	0.00117437	6.13566e-09	0.0226906	7.2711e-05	0.011595
Day 149	0.432915	0.00113701	1.4766e-14	4.1925e-05	0.000140628	2.09868e-06	0.000374386	9.21152e-13	0.00309674	0	0.00585338	0.0643859	0	0.000912017	3.31683e-05	6.0491e-06	0.00996518	0.0685567	8.51076e-05	4.32429e-06	0.506713	2.71694e-06	0.0633384	0.00428783	3.4895e-10	4.6981e-05	0.000458937	4.47024e-11	0.0447216	0.164149	0.00198111	3.72702e-13	0.000109699	7.20233e-08	8.44425e-08	0.00629817	0.0398568	0.252909	1.56993e-05	1.11022e-16	0.0012839	4.69198e-06	4.5649e-12	1.11022e-16	0.718658	7.02119e-06	0.000125986	7.25076e-06	1.99134e-11
Day 150	7.89105e-05	0.0294802	2.03877e-09	1.33227e-15	0.0721563	0.810611	0.946382	0.00630613	0.0833804	0	0.0023513	5.58485e-07	4.44089e-15	0.00162798	0.000152931	3.56942e-11	1.1272e-07	0.00715071	6.22857e-08	1.23235e-14	0.715138	7.75236e-07	7.69183e-06	0.026868	0	1.2207e-05	0.184237	3.67284e-10	0.00689654	6.15385e-06	4.64766e-08	1.13758e-06	1.77723e-06	0.00121863	3.75955e-06	0	4.72509e-06	0	1.72505e-05	0.81394	0.00285112	0.578108	0.000576214	0.120923	0.0938887	0	0.196023	0.000157244	0.000186122
Day 151	6.06623e-05	2.69037e-09	6.24224e-09	3.53573e-12	3.38793e-05	5.08245e-05	1.36673e-10	0	6.78383e-05	7.54952e-15	3.02213e-09	0.540295	4.26215e-13	0.589284	8.11802e-05	0.498458	2.88481e-06	8.24545e-10	8.99211e-05	0.00558904	0.00252522	3.28685e-08	1.13132e-06	0.0855988	5.48596e-09	0.000728301	1.6268e-05	0	0.00233928	0.00235849	6.66134e-16	0.000635753	0.000160749	9.44651e-08	0.0025164	6.32305e-12	1.37695e-07	7.60383e-09	0.00014791	0.000302783	0.00334994	9.87127e-08	0.312798	3.32714e-07	7.39995e-07	0.0107408	0.193957	0.538372	0.00228151
Day 152	0.0283112	0.0169857	2.4647e-14	0.00749786	0.0303039	4.16388e-07	0.129113	0.044631	1.70752e-13	5.02929e-11	0.0163873	3.77715e-10	0	0.0649008	0.00151615	1.11022e-16	0.00719941	0.0204236	2.52696e-05	0.000206292	9.80993e-13	7.74936e-14	0.000211177	0.000202145	1.66589e-08	3.65095e-05	1.86509e-06	0.00141911	0.0768937	1.44207e-09	0.044652	0.00053787	0.00120809	1.32306e-11	3.88671e-06	0.0224106	0.0845871	1.11022e-16	2.22045e-16	0.000739163	6.00298e-13	0.49053	6.74016e-13	0.111895	3.06523e-10	5.80812e-07	2.44193e-06	2.62484e-05	3.78435e-10
Day 153	4.42432e-05	0.106024	0	0.00230206	0.0471421	1.6574e-07	0.308521	0.0487164	3.21965e-15	2.77556e-15	6.09833e-08	0	0.0779593	3.74461e-08	0.00268518	0.0140158	1.46307e-07	0.000946488	4.996e-15	8.9027e-05	1.11022e-16	0.323177	0.000128821	0.000170707	0.0504531	2.19392e-05	0.00539397	3.14379e-08	1.54661e-05	4.55603e-07	0.0392945	1.02909e-08	1.29895e-10	1.21275e-09	0.00134429	4.79014e-05	9.90164e-12	1.52101e-14	8.90167e-06	1.03855e-08	0.000151286	5.89794e-06	1.91387e-11	9.79181e-06	7.17898e-06	3.33249e-05	0.000169237	0.00615638	5.9619e-14
Day 154	0.00358401	0.173866	3.07404e-05	0.000836628	2.57045e-08	1.3048e-11	0.0786392	0.000282594	2.12941e-13	1.07736e-05	8.3291e-10	8.67939e-05	1.87645e-10	3.21531e-06	0.000258975	0	0.121314	7.81244e-08	6.58883e-05	0.000422933	2.49786e-05	0.00186404	0.00168005	1.01366e-05	0.074061	1.84492e-05	0.162265	0.000799441	0.247638	5.87155e-11	0.450453	0.000291288	0.000149759	1.31673e-10	0.100789	7.75344e-06	0.000204231	7.77156e-16	0.00131777	0.0529688	0.000276227	5.14033e-14	3.24407e-13	7.557e-05	2.96569e-07	7.55784e-12	2.62145e-06	0.007992	8.27104e-06
Day 155	0.337792	3.03054e-07	0.000368656	1.02022e-08	3.7002e-09	0.204828	0.0196245	9.64162e-06	9.79787e-07	0.0358302	4.20139e-05	0.00012243	1.37835e-09	2.5096e-05	0.00166412	0.0674857	1.28362e-08	0.226347	2.16576e-06	6.44317e-06	1.66859e-11	1.11022e-16	5.11434e-06	1.48719e-07	1.07359e-13	0.0253125	0.00946505	0.24309	0	0.00221791	0.00231001	0.000189528	0.104988	0	0.0976496	2.96113e-08	0.140748	1.52325e-05	1.01918e-13	4.14228e-05	2.93054e-12	0.00271305	0.0157099	0.0807019	0.000304762	1.54099e-13	4.93061e-12	3.74389e-12	1.08612e-05
Day 156	0.529229	2.07075e-09	4.03757e-05	2.72127e-12	0.000619522	2.47035e-08	0.000125196	3.06571e-05	2.65402e-09	4.19248e-08	0	0.0365572	0.0131692	4.95655e-05	0	0	8.14096e-06	0.0017767	0.0577289	2.58377e-11	4.62697e-12	0.000512906	0.219916	0.142521	0.000435823	9.94901e-06	0.0875216	1.86018e-12	0.98772	5.98818e-05	0	3.83592e-05	0.00194018	1.90734e-05	0.00318488	2.25232e-07	4.23481e-07	0.00311478	5.1581e-12	6.65481e-07	0.0514379	0.0444159	1.03584e-13	1.7252e-06	0.00350986	0.000116489	0.00312235	0.00435957	6.15064e-14
Day 157	0.127437	2.50355e-13	0.00613086	0.000448497	1.0618e-05	1.29932e-06	1.81744e-13	6.45278e-05	3.62036e-05	0.000305845	0.0328039	1.11022e-16	0	3.49265e-12	3.33067e-16	3.88337e-08	1.92088e-05	0.000143584	1.59906e-05	0.43526	3.07778e-08	4.07285e-06	0.0315919	7.54815e-06	1.20061e-07	6.3584e-09	0.00982338	0.000114163	2.01775e-06	0.00199042	0.50751	6.88483e-07	0.000408727	1.58921e-06	0.000464381	0.891211	0.0281518	0.000349807	0.00229225	0	0.0499057	2.05946e-13	1.46962e-06	4.22045e-06	1.29087e-11	0	0.000348678	0.00189412	6.82682e-06
Day 158	0.909586	0.0116759	0.141099	6.84786e-13	1.62684e-11	0.0255122	2.0871e-05	0.000254219	0.000890489	0.0767771	2.46951e-08	1.17506e-05	6.99441e-15	0.0123944	1.65002e-09	2.79247e-06	0.000599192	0.0022044	5.02542e-12	0.190121	0.000598663	4.834e-06	1.09702e-05	0.0103742	5.99161e-06	0.333076	0.501955	7.6891e-09	0	2.65343e-14	6.68961e-10	9.56492e-05	9.62085e-10	0.00039433	0.0697237	0.00147312	0.00821908	2.87555e-05	0.00148775	0	0.011978	0	0.00539965	1.64701e-06	0.0757165	1.28724e-09	1.17854e-08	4.68815e-05	3.95016e-09
Day 159	1.02196e-11	0.0615185	3.66374e-15	4.11917e-08	3.36068e-08	0.000920548	2.96144e-05	4.33237e-05	0	0.110269	0.175669	0.00138286	0.131814	4.10464e-08	4.13735e-10	0.000279069	0.00852452	3.58727e-10	0.00647193	0.000909253	0.0131887	3.52799e-07	0.123306	0.0964118	3.80329e-07	3.33067e-16	2.31723e-07	6.24394e-07	0	0.116412	0.162104	0.000379592	5.43611e-09	7.45293e-09	0.0124326	0.00179123	0	1.12963e-06	2.5373e-06	0.0287998	1.53065e-09	0.000776963	2.90003e-05	3.63989e-10	0.0308754	6.29881e-07	1.35604e-07	1.11022e-16	5.55112e-15
Day 160	1.37876e-08	0.109968	5.46652e-11	2.28322e-09	0.0102886	1.7635e-10	9.82307e-06	3.33067e-16	7.14351e-06	2.24759e-11	6.32661e-06	2.72401e-06	0.0033452	0.240188	0.267582	7.84928e-14	0	0.584631	1.4248e-07	0	4.67923e-11	0.0170129	0.0161787	0.0271233	0.0039892	1.915e-05	0.0648868	9.71449e-07	1.75701e-10	0.00939724	8.5034e-07	0	1.09356e-10	3.44114e-12	0.0275877	1.60348e-08	2.80792e-11	0.00272745	8.26051e-09	7.89236e-05	5.78533e-05	0.000835149	0	0.0182013	8.23659e-07	0.000126601	0	0.751945	0
Day 161	0.000103232	1.4391e-05	0.00413075	6.01391e-08	5.73992e-06	0.00100456	0.0112438	0.000259537	0	1.30576e-05	3.0782e-06	0.0239538	2.31659e-05	0.0180817	0.0174335	0.149711	6.99308e-09	3.43928e-05	0	5.30243e-13	8.0418e-06	0.301549	0.0263115	6.90994e-05	3.09751e-09	1.11022e-16	0.0154875	0.00246624	0.000116771	0.0196826	0.00188092	2.24813e-06	0.000148929	2.06117e-07	0.000690711	0	1.78722e-08	2.24465e-07	0.068295	0.000799709	1.59377e-07	0	1.33346e-07	6.35882e-06	4.10783e-14	1.09157e-12	0.0525434	0.219083	0.0037956
Day 162	0.000335041	0.000107887	2.10351e-10	0.00478901	1.12974e-09	4.66627e-13	4.33524e-05	1.11022e-16	0.0422999	6.74453e-11	0	1.87415e-06	0	8.08472e-11	1.11022e-16	9.59322e-05	0	0.00598914	1.19427e-12	9.07361e-10	0	2.94649e-06	1.74527e-13	0.588053	3.90021e-13	2.21589e-05	0.00421401	0.0622149	2.94764e-13	0.00014095	0.0021518	0	6.83675e-12	0.245832	0.00102953	0	2.29211e-05	3.11973e-14	6.41571e-11	0.000525208	4.81305e-08	0.643057	0.0778455	0.181812	0.00158014	0	0.00315832	0	0.00459163
Day 163	6.13151e-05	0.0381648	0	0.00230212	0.0328992	0.000710728	7.451e-10	0.062093	0	0.00150578	0.00383974	0.0860652	1.68165e-08	4.41831e-08	4.101e-05	1.7303e-06	5.50536e-06	4.61766e-06	1.62692e-12	0.0167548	4.42684e-10	0.0012006	0.0102516	2.35824e-09	1.92735e-13	0.0186624	0.00785034	0	0.0179733	0.00313513	0.0148825	1.2051e-06	0.110072	0.561196	0.0118562	3.44372e-08	0.0237666	0	1.30535e-07	0	7.53633e-06	0	3.06863e-08	0.0341434	8.03055e-07	0.00173168	0.14646	0.190307	0.00405226
Day 164	0.00996941	0.00023474	0.037824	0	7.31355e-05	2.64995e-05	6.98247e-08	3.55271e-15	1.33533e-11	4.7853e-06	1.85303e-09	0.0354241	0.014011	8.88178e-16	0	2.01829e-10	2.12643e-05	0.0614113	1.06104e-12	1.69144e-05	0.229584	4.31112e-08	0.207478	0.000191741	0	0.0595258	0.602898	6.50742e-06	7.02192e-09	1.30205e-06	5.61046e-05	1.57635e-05	1.12599e-06	9.99201e-15	0	7.43652e-09	0	3.57335e-11	0	0.0514121	2.41296e-08	3.32924e-07	1.49812e-09	0.0001125	4.01841e-11	1.79856e-14	0.00714145	0.0105367	4.44089e-16
Day 165	0.000342138	0.0325658	3.95339e-08	6.66134e-15	6.43466e-09	6.77668e-05	0	0.000822766	1.8835e-09	1.12133e-14	0.148932	6.43388e-06	0.434199	1.63058e-12	0.000189005	1.55744e-10	0.0136397	1.66966e-12	0.00117727	7.26785e-12	1.33704e-05	4.96475e-05	3.82849e-10	0.0816234	2.7391e-05	5.87588e-06	0.0227121	5.77849e-07	6.8718e-10	0.00279661	0.00237235	3.63497e-07	0.0118787	7.29458e-09	0.000713846	0	2.99654e-06	0.438122	1.22004e-06	7.28657e-09	4.1375e-09	0.000349919	0.23219	1.11022e-16	3.21965e-15	1.33437e-08	0.096214	0.000772967	1.36416e-09
Day 166	1.5985e-12	3.83203e-05	0.00160276	1.91007e-10	5.43588e-05	3.16559e-06	0.00010895	4.66051e-10	0	0.0289872	0.0336664	0.0201301	2.15321e-05	1.19801e-05	0.0180434	6.3824e-06	0.120757	0.00177937	3.59868e-12	0.000140817	7.8414e-06	0.000780521	0.00121005	0.00154732	0.000367046	0.0411398	0.000472012	1.11022e-16	0.000286232	4.52104e-07	1.06432e-05	3.66374e-15	7.52921e-07	4.34097e-14	1.83737e-06	7.02425e-06	4.72932e-05	0.478761	0.0785743	4.2702e-07	0	6.78835e-05	0	0.109618	0.0116143	0.180885	1.23487e-08	0.113805	1.86267e-10
Day 167	4.49585e-08	0.00157036	3.10773e-09	4.7328e-10	1.30237e-05	0.607411	0.0296759	0.0349597	1.88269e-07	5.75949e-05	5.85503e-10	0.00163022	1.59501e-11	0.00105724	1.83962e-05	0	0	7.29861e-13	4.9738e-10	0	8.80717e-08	0.0394051	0.0504241	9.51945e-05	0.000481131	9.09801e-07	3.75746e-05	1.01019e-09	0.250459	0.0737703	7.38647e-06	3.542e-10	0.000958573	1.93562e-11	0.0126816	0	0.000322338	4.67627e-09	0.000315801	1.64483e-07	0.00151723	0	0.230397	2.67858e-08	5.88418e-15	9.54792e-15	0.028595	0.000675052	0.591555
Day 168	0.0180311	0.00145402	0.0457063	2.109e-09	0.0293627	1.2559e-09	0.0303236	0.029491	2.26331e-06	0.0325549	2.46164e-05	0.00513266	3.63051e-09	0.000763528	1.89189e-10	6.82454e-13	4.66294e-15	0.00304223	0.0041649	0	0.0142717	1.08748e-05	4.95801e-05	0.000216943	3.5506e-08	1.78966e-06	0.738843	3.74548e-05	0.24385	0.00822501	0.000195221	2.03592e-05	0.522535	0.0413049	1.03761e-12	0.000241092	0.000440465	0.000286778	1.11022e-16	0.00188735	0.00197812	4.16548e-07	1.08454e-06	0.000196118	0.0156139	0.106481	4.5313e-10	0.0101242	1.55069e-07
Day 169	0.000234023	0.024763	0.023863	8.45316e-10	0.015836	3.85707e-07	1.12234e-10	0.00279131	6.53377e-10	0.149271	8.48535e-08	4.48257e-09	0.00096119	1.05955e-08	3.38424e-07	0.00016491	0.810303	2.42445e-07	0.00669525	0	0.000211745	0.0013501	1.75859e-05	3.52075e-11	1.40037e-05	0.0474076	0.0137376	0.0930678	0.00147763	0.000288383	9.23248e-06	0.000165834	5.30465e-13	7.86164e-08	3.78038e-10	0.10062	2.00201e-09	0.0192031	0.0518708	0.000775615	0.993258	0.00386722	0.239987	0.114049	6.73794e-13	0.0834731	1.28896e-09	0.00030615	6.7106e-10
Day 170	0	1.35094e-10	6.72062e-12	0.000445234	0.107291	1.02822e-07	8.84514e-06	0.00231294	2.31583e-05	0.000991435	0.00184847	0.00015352	0.19212	0.00253314	5.01727e-07	1.95309e-10	0.0138782	0.0179963	2.0995e-06	0.0792814	1.74147e-05	0	0.000654575	3.51369e-06	0.224135	0.00717117	2.30542e-08	7.31721e-08	0.010417	0.00298321	7.01399e-08	0.000682258	8.46767e-13	2.10734e-08	5.98532e-06	0.00336848	0.0524059	0.00328408	8.54095e-13	0.000254045	1.62613e-05	1.86148e-05	0.00248262	3.33272e-06	0.00029723	0.0133196	0.0878441	0.00247279	0.0971689
Day 171	0.00115098	0.000474859	0.0100509	3.60712e-05	0.0260533	1.27776e-08	0.167257	0.00567321	1.18745e-08	0	0.316886	0.00404722	5.30285e-06	8.68473e-08	1.8604e-08	0.00087069	1.86184e-13	0.0830589	6.63514e-09	0	0.000123182	0.000439055	1.36139e-07	7.87555e-06	0.0573508	0.000129336	2.9754e-14	0.375827	4.84277e-05	0.00149838	0.00330999	0.00941228	0.00142482	0.0009426	0.000263567	3.60024e-05	0.232306	1.33227e-15	0.261799	0.143907	0.000296976	9.47569e-05	0	0.0802527	0.00277371	5.42324e-10	0.00013136	0.000628422	6.66134e-16
Day 172	2.35425e-05	0	1.01823e-11	2.66885e-06	0.00190102	1.06692e-12	0.1637	0.333025	0.0180598	3.6458e-07	3.70802e-05	0	0.0293773	1.64345e-07	0.164667	0	1.78232e-05	2.1048e-06	0.00698666	3.42626e-12	1.07628e-05	0.00114547	8.75001e-08	4.2868e-05	0.101282	0.0355143	3.14608e-09	0.0066769	0	6.28288e-10	7.77156e-16	2.01449e-08	0.00572036	6.66134e-16	2.24082e-07	0.0322119	0.0457409	1.84878e-05	0	0.030528	0.0188837	9.35818e-08	0.000598283	0.00138894	2.90989e-12	6.88664e-06	0.0869551	2.0637e-06	0.244377
Day 173	0	9.35583e-07	0	1.67093e-08	2.08813e-07	3.29733e-09	3.88578e-15	0.000533967	3.84708e-05	0	0.0011385	0.031631	0.00329158	9.10394e-06	0	0.00291281	0	0.00983054	1.21363e-06	2.52796e-05	3.7381e-10	0.122675	2.54166e-09	3.67684e-10	0.000121592	9.58671e-09	0.00939256	3.00363e-11	5.32306e-06	0.685321	0.000227308	1.35096e-06	6.16337e-06	0.00021877	1.21009e-05	2.18632e-09	0.0044852	5.55112e-16	0.000290093	5.98027e-06	0.570125	3.01484e-05	8.56704e-05	1.31814e-05	0	0	2.65851e-05	0.0113564	5.93089e-06
Day 174	4.36161e-06	0.000186159	6.2283e-05	5.10387e-05	0.151742	7.30956e-06	0.00193345	4.88551e-07	0.012275	3.21965e-15	0.0344783	0.00190254	2.02178e-06	0.000796761	0.0245091	0.000318664	0.00516806	0.00752868	0.129053	0.0017444	0.0139278	9.09801e-08	0.000315625	1.53693e-07	7.93348e-05	5.5538e-07	0.000179424	9.31012e-07	2.69414e-11	0	0.00677585	0.00186299	0.00930982	9.03166e-12	3.33067e-15	0.0240712	0	8.32705e-09	0	0.00963507	0.335046	0.00205744	1.89302e-06	0	0	2.4373e-08	3.979e-06	0.00031366	0.0187767
Day 175	0.0302092	2.10193e-06	0.00833436	0.107376	0.160096	0.000633219	0.0363556	0.000405987	5.58307e-05	8.88178e-16	1.00101e-06	0.0022865	0.000970002	3.90671e-07	0.0369498	3.89252e-09	0	0.00441922	0.000770988	0.000232082	0.00213521	8.42637e-12	0.000260067	5.27001e-09	1.27358e-09	1.62217e-11	0.0913987	0.00429231	0	0.00969876	2.66937e-08	5.02789e-05	1.0427e-05	0.000257224	0.0242652	5.88473e-08	0	0.109011	0.000152585	9.30252e-05	0.000223244	2.00884e-05	0.00750114	0.194894	0	0.236902	0.00454019	0.00286876	3.12709e-09
Day 176	0.07996	0.444627	3.17714e-06	1.66192e-07	1.99933e-08	3.99615e-05	0.00236914	0.00191775	7.27492e-05	2.96758e-09	0.0544334	0.964078	0.000304194	0.00410287	2.80427e-09	0	0.00121112	0.00369697	3.73379e-12	4.34599e-05	5.39452e-06	0.0281367	0.00105846	0.0607175	8.01345e-05	7.4607e-14	9.7376e-10	6.54332e-05	0.000245745	0.0311494	1.52782e-05	0.0475031	2.25652e-06	8.49842e-07	4.24494e-07	6.93974e-05	0.00600161	0.00042661	5.41793e-06	0	8.37108e-14	0.423495	2.75767e-07	2.81913e-10	0.24345	0.127815	0.000134001	0.000154547	0.000788023
Day 177	1.59458e-06	0.00562271	0	2.26485e-14	0.0312423	2.18381e-07	1.67422e-13	0.000106613	7.06362e-10	1.11022e-16	0.00012636	0.592778	0.00522002	4.01667e-05	0.000410793	4.82425e-12	0.1149	7.13863e-06	9.96214e-10	9.5782e-06	0.000171962	1.22561e-10	6.66134e-16	0.457811	5.99654e-12	1.14357e-05	1.02284e-08	0.000581425	0.00163747	0.05008	3.21166e-06	3.86094e-06	0	0.000110059	0.000171322	0.000291589	0.000158743	0.000200279	1.06158e-08	5.11955e-08	0.0247883	0.0500283	6.27387e-13	5.32363e-09	0.0020989	0	0.0017738	1.32852e-07	1.5963e-08
Day 178	0.0293797	3.29721e-06	1.53358e-11	0.0661534	0.000721186	0	0.000163763	2.06397e-11	0	1.91829e-09	0	0.000186266	0.00060846	1.11133e-13	3.19109e-10	4.71767e-12	0	8.30478e-06	0	1.90093e-05	0.00395169	0.0151442	0.529651	0.000976602	2.81819e-07	0.427333	5.60903e-05	2.26203e-08	1.12133e-14	0.00137009	0.0100955	0.55516	1.02254e-06	0.00148398	0.00131551	0.0728686	0	4.361e-07	0.00199	1.12904e-05	6.13412e-09	0.0510397	0.00557397	0.0478762	4.62799e-10	0.00064019	0.000235947	3.69906e-07	1.67014e-11
Day 179	0.00725023	0.0016821	0.0465691	0.00865882	6.40455e-09	1.93945e-11	0.0440497	0.362509	0	0.0148038	6.99816e-06	2.95085e-11	2.05502e-13	0.179306	4.8391e-06	3.18634e-14	0.00221091	0.00305707	0.000543313	7.04471e-11	5.69544e-14	0.0141842	0.000150108	4.66294e-15	1.88197e-11	0.272147	2.09646e-05	6.79649e-06	6.2976e-06	9.84013e-05	0.00282765	0.0974864	7.94608e-05	1.44591e-10	0.00289887	0.000345269	0.174021	0.0226147	4.82847e-10	3.38172e-06	0.00208962	9.84439e-09	1.87413e-05	1.15629e-11	0.00225101	0.0245685	7.87277e-05	0.000211248	0.000351828
Day 180	0.0794651	0.00534394	0.0479572	0.0192728	1.59863e-07	0.00034495	1.0295e-06	1.52545e-13	4.38607e-06	6.8451e-06	2.10566e-06	0.362256	0.349598	0.00395311	2.40075e-05	0.000927052	2.36693e-05	2.57072e-06	0.00064497	0.000651051	0	0.000959566	6.945e-07	0.0294105	4.69976e-11	0	0.0125817	0.104449	1.21458e-12	0.000398728	0.00224408	2.30148e-07	0.00396506	5.07341e-09	1.16799e-06	0.000306962	5.4722e-06	5.40391e-05	8.23083e-06	0.00373857	0.00015939	2.34907e-05	8.42646e-07	1.4138e-07	0	2.31148e-06	7.67678e-05	0	1.13203e-09
Day 181	0.478969	0.00300607	4.33329e-09	0.0242989	0.019644	0.000156101	0.000204527	5.28841e-10	6.1022e-05	6.66756e-05	0.967352	0.15846	0.0144223	8.29369e-08	0.0184966	0.00420442	2.9976e-15	0.83778	1.14353e-13	5.56169e-10	5.44009e-15	0.00028377	4.50626e-09	3.89236e-06	8.9519e-06	0.000524349	0.000420659	0.00039881	0.000203369	6.4218e-06	0.115096	8.17237e-07	0.00126444	0.0297193	3.30932e-05	0.0347171	7.57949e-12	0.0559019	3.51402e-06	3.10595e-06	0.00386823	0.00126462	0.00117393	0.000524603	2.33059e-06	1.37668e-14	0.0193639	1.47459e-05	1.33227e-15
Day 182	1.84723e-05	8.63738e-06	7.28938e-05	0.0057816	1.10665e-10	8.11156e-06	6.66134e-16	1.86695e-12	5.97633e-13	1.68816e-07	2.09918e-06	2.44592e-05	5.97395e-11	9.36007e-08	0.00289456	4.94726e-12	1.07558e-07	3.15782e-05	5.43562e-08	4.48752e-13	4.81465e-07	1.33227e-15	0.299227	0.0499423	1.96559e-08	0.133532	1.09116e-08	1.24342e-05	1.1332e-12	3.03069e-05	2.88182e-10	0.091995	3.11811e-05	1.42151e-06	0.00108825	0.0670666	0.0385154	0.00137534	3.51266e-07	1.47438e-13	0.00485402	1.14326e-08	0.00752193	2.75102e-12	7.79266e-13	0.000100073	0.00963275	0.0145637	3.94284e-10
Day 183	2.2239e-06	0.0635363	9.72438e-08	0.00298836	0.00181632	0.0357721	8.22646e-08	1.09954e-07	0.0223639	8.52419e-06	0.227003	0.00670697	4.55556e-06	1.69845e-06	4.27118e-06	0.0936177	0.00431521	6.68146e-10	0.212404	7.00551e-14	4.45546e-08	0.00528671	0.00613148	0.113155	3.10062e-11	0.0094907	2.26819e-13	0.0389605	9.679e-07	0	7.01489e-10	0.000225983	1.74882e-08	3.06249e-06	3.14138e-12	0	5.94342e-07	0.00356517	0	0.0150296	0.0187907	0.000874961	6.42078e-05	0.244224	8.34339e-06	0.000112456	0.231075	1.14269e-08	1.07292e-12
Day 184	3.09074e-08	0.0402383	3.31653e-06	0.275978	0	0.0600598	8.31338e-05	0.0105598	0.0500322	0.00218197	0.00347151	0.210788	0.00167496	3.4639e-14	2.37509e-05	2.02888e-07	0.11512	0	0.00225603	0.34741	9.88433e-10	0.000919254	0.0753779	0.000274015	0	0.067765	0.000864928	1.42592e-05	2.23226e-08	0.0106486	3.53464e-05	1.81436e-10	1.10146e-07	0.00137657	0.0226913	1.27823e-05	0.0185065	0.0359675	0	0.000480019	0.0038604	0.0194056	0.0951561	2.02733e-07	0.00487863	7.96864e-07	1.08557e-06	5.42726e-10	1.85266e-09
Day 185	0.000126286	0	3.13083e-14	5.81215e-06	0.269751	2.7925e-08	0.000300434	0.00141755	1.02662e-07	0	1.54838e-10	4.59628e-05	0	1.59086e-11	0.000832626	0.00208514	5.0569e-06	1.21493e-08	1.00678e-09	1.28786e-14	1.08957e-05	0	3.30658e-12	0.000570724	1.77636e-15	1.27501e-07	4.61929e-06	2.24278e-08	1.02911e-07	0.0228027	0.000135916	0.00816474	1.13954e-11	1.80149e-08	2.61787e-10	0	0	0	0	1.85772e-06	0.00907548	0.00278008	4.96147e-05	0.000487851	2.99719e-10	1.13737e-11	0.285499	0.0373177	0.000206893
Day 186	0.000576378	9.31477e-14	3.62773e-06	0	1.07338e-06	3.99506e-09	0.0041006	1.52581e-05	0.00557679	0	6.40821e-12	0.0232632	0.00597637	0	3.12871e-09	3.02253e-11	7.22988e-12	0.0964385	0.000376797	2.85948e-08	0	0.276851	0.00315033	5.85883e-05	0	0.00456875	0.000202367	1.42663e-08	0	5.67549e-10	0.00856678	7.32702e-10	0	0	0.00150182	1.23822e-07	6.03681e-07	5.80418e-07	9.9042e-07	4.14729e-09	2.61014e-06	0.00301325	2.58413e-07	1.82806e-06	0	0.00200779	6.98756e-07	0.00322534	0.00018149
Day 187	2.71151e-05	3.94994e-05	1.16888e-07	3.33272e-10	0.0242346	1.25234e-07	0.0114994	0.000369278	0.000920139	0.0047678	8.1291e-08	0.000725391	0.000977106	0.772589	0.00146059	2.55918e-12	0	0.000189431	0.14369	0.000199436	1.5214e-08	1.63908e-06	7.35999e-07	1.85643e-08	0.00064358	4.82964e-05	2.16456e-07	0.0129378	0.0016392	0.0028186	0.000576033	0.0057639	1.41037e-09	0.0261283	4.67626e-09	0.00132287	0.0981716	1.57732e-11	4.24979e-11	0.054005	5.32435e-09	0.016128	3.85124e-05	0.000179493	4.31206e-11	6.89704e-05	0.0316714	0.258271	4.89009e-08
Day 188	5.59369e-05	7.22794e-06	1.11022e-16	0.851026	0	1.37383e-11	0.0133979	0.000439339	5.0399e-09	5.65339e-05	3.10183e-11	1.39369e-06	3.17746e-13	0.165325	0.0945848	0.0154161	2.35098e-08	1.96331e-08	4.77206e-06	8.17385e-11	0.000244446	2.74424e-09	0.000472882	0.00433671	5.66214e-15	2.22045e-16	0.0348682	1.22125e-15	0.000156217	0.0987254	4.4428e-09	4.89392e-06	6.10736e-09	0.0903652	0.535327	2.03169e-10	0.00190177	1.34201e-08	0.000231966	2.30262e-05	3.88919e-05	1.8415e-07	4.81672e-05	0.00969812	1.27908e-07	1.55431e-15	0	0	3.00595e-07
Day 189	0.105585	4.5366e-10	3.95261e-05	4.21837e-07	0.00147468	0	0.000209183	1.84191e-05	1.0298e-09	0.00352453	0	0.0986781	0	0.0243104	5.21183e-12	0.0217392	1.23322e-07	0.00356745	0.0013811	2.62679e-13	0.00107473	0.0736684	0.0184507	0.000896343	3.04474e-11	0.000266549	0.469667	9.8821e-13	2.44409e-10	2.37079e-07	8.88178e-16	0.0912036	1.836e-08	8.01295e-07	0.0893685	0	0.003842	0.000831833	1.22125e-15	2.07279e-13	0.00380944	0.00120845	0.158658	8.5735e-05	5.16866e-09	0.546456	2.56694e-07	0.000335059	3.28056e-05
Day 190	7.09067e-06	2.14528e-06	0.000102094	0.0174423	0.00893274	7.47e-07	7.20361e-07	0	6.54125e-08	0.001444	0.963865	0.00135095	0	9.62557e-05	9.86149e-11	8.09843e-10	0	0.0149919	3.98834e-11	1.05471e-14	0.245366	7.05309e-10	3.99809e-06	2.95186e-05	1.45228e-07	5.87156e-07	0.00595752	0.0216341	6.77236e-08	1.85214e-06	5.69939e-07	1.56054e-09	9.85878e-14	3.37359e-06	3.56191e-09	0.0644384	0.00286487	6.4946e-11	1.08093e-06	0.000141072	0	1.00193e-09	4.75966e-05	0	0.0691631	0.000175495	0.00190181	2.99341e-06	8.08242e-14
Day 191	3.67661e-06	2.49145e-12	0	7.80645e-06	0.136331	3.22031e-12	1.20418e-05	1.50155e-07	0.000321504	0.00433788	0.151017	6.99441e-15	0.300214	0.0545245	1.87193e-05	0	0	9.00133e-08	0	0	1.79041e-06	0.00507988	1.03744e-07	4.35834e-05	2.98376e-05	0.0680478	0.0013766	1.6384e-10	0.000851829	0.157128	0.106587	0.000272829	1.30828e-09	9.41725e-08	0.00082002	4.68688e-10	0	0.000188772	0.0214052	1.48573e-08	5.46904e-05	0.00277409	0.000136877	7.01838e-05	0.000844546	0.00763583	1.98333e-09	0.0247006	2.22045e-16
Day 192	0.000773767	0	0.208675	0.0443518	0.0252121	6.21869e-12	0.0520566	9.50041e-10	2.22045e-16	0	0.000179146	0.0231385	0.000145477	0.000270435	0.000451537	0.000218485	9.39402e-09	0.157089	0	2.86882e-13	0.000111299	4.19726e-06	4.99614e-10	0.369575	1.16608e-05	1.03214e-07	0.391289	7.55434e-07	0.000557221	0.00345698	2.44249e-15	0.00453804	0.0256579	7.90009e-05	0	0.290772	0.124811	1.45528e-06	1.66533e-15	6.33523e-07	0	0.050987	8.46685e-10	0.0028531	2.39552e-11	0.00558551	0.0079375	4.84147e-07	0.249483
Day 193	0.000143404	1.37265e-09	8.56268e-07	0.159429	0.0942671	0.00448971	7.37915e-10	1.70523e-05	2.22045e-16	2.2521e-05	3.02182e-06	0.648822	0	0.000440777	1.29113e-09	1.03631e-08	2.49717e-05	0.175528	5.55112e-16	1.20482e-05	0.0046315	0.00694519	0.125222	3.61424e-06	0.329284	0.0268048	5.68495e-09	8.0044e-08	2.8141e-08	8.08795e-06	0.0198926	0.0306075	1.85122e-09	0.00477705	8.61533e-14	2.07094e-09	0.174267	0.0184576	1.07817e-06	8.32775e-05	0.000699548	0	3.39672e-07	1.62204e-13	0.00012069	0.00991424	0.134605	7.46907e-05	0.0214492
Day 194	0.00566132	3.16303e-13	7.52731e-14	0.00274092	0.0129766	1.78461e-05	5.31233e-05	1.5853e-07	2.8035e-05	2.31952e-05	0.31443	7.74159e-05	0.123534	0.0108935	0.00257289	1.62981e-13	4.43138e-11	0.0338685	0.00735576	6.18398e-10	5.0771e-10	0.0389457	1.36612e-06	7.77156e-16	0.0159647	1.08097e-08	0.000947087	0.00188767	0.00178863	0.0206144	2.55253e-06	6.91636e-11	0.21406	3.89444e-05	9.97757e-13	1.85518e-12	5.11825e-05	0.411055	9.03407e-08	6.30184e-07	1.66031e-06	0.0618906	0.0321418	0.014934	1.16732e-10	0.00441267	3.60546e-10	0.0230103	1.08481e-06
Day 195	0.000308421	1.98693e-08	3.76306e-07	1.23509e-10	0.0327397	0.117941	0.00367265	6.12089e-08	2.60843e-08	1.75862e-06	1.7113e-07	1.65129e-10	2.4312e-05	3.77476e-15	6.7185e-11	5.43091e-05	1.0823e-07	0.00806929	0.000635332	1.80966e-14	0.00241185	1.8176e-07	0.00066716	0	0	1.41524e-10	0.0100821	0.715067	0.653933	0.0148	0.000769396	0.0866968	0.000323769	3.67061e-08	0	5.52515e-07	2.96952e-08	1.1045e-05	2.38569e-09	2.00604e-06	0.0148248	0.000109981	1.55431e-15	1.96541e-05	1.39851e-06	0.00429564	0.00862209	6.26137e-09	0.0435235
Day 196	2.85447e-07	6.32827e-15	0	0.00752976	1.0379e-11	1.02351e-07	1.45175e-11	8.32709e-07	2.53359e-09	0.175987	1.6332e-09	3.81332e-09	0.468816	0.775219	1.53211e-14	3.50736e-09	0	1.61062e-09	8.3145e-11	0.000104101	0.00204886	4.31649e-08	3.83922e-05	0	0.919134	0	0	0.00122546	8.26223e-08	0.00871008	0.0115369	0.291213	0.297051	0	3.55735e-07	0.00353539	0.0860733	0.0439133	1.20699e-08	6.99502e-05	9.21485e-15	0	8.03579e-13	3.49196e-06	0.000534819	0.015275	0.0617347	0.114664	6.75106e-10
Day 197	6.32881e-10	3.33067e-16	1.0655e-05	0.0570452	6.45334e-10	5.62816e-12	0.0964023	0	1.11022e-15	1.02141e-14	1.08817e-09	3.58383e-09	6.66134e-16	1.88e-07	0	1.11022e-16	3.40463e-05	1.3533e-05	2.19047e-13	0	0.0036296	0.00145133	8.60044e-05	3.33067e-16	0	5.25044e-11	0.00274616	6.42819e-13	0.0826549	0.606366	0.000218624	0	4.14505e-06	0	0.0140956	0	0.00532056	4.65613e-05	1.5321e-08	0.000353333	9.37888e-09	6.97746e-06	4.51456e-08	1.18368e-06	0.0086428	2.65229e-05	0.00214882	6.66134e-16	2.08957e-07
Day 198	0.241124	0	0.00347348	0.0714555	0.000121313	0.010039	5.08656e-08	5.62023e-11	7.71712e-06	0.000823536	2.03938e-07	0.0439777	1.00954e-08	7.89418e-07	0.000246897	0	0.000254899	2.93641e-06	1.55824e-05	0.00123272	1.70754e-07	1.42075e-12	1.9762e-14	3.90744e-06	0.00278865	0.00112797	0.00125603	0.000164308	0	0.136289	0.0573708	1.74142e-07	0.0100653	4.83202e-12	0.37919	4.35417e-05	1.7241e-08	0.000359082	0.00154317	1.44329e-15	8.52707e-09	0.12944	4.30211e-13	1.95124e-06	2.61352e-07	0.000690015	0.000237849	4.01624e-08	0.00134317
Day 199	3.12239e-12	0.0245833	0.028507	4.99109e-07	4.62873e-05	7.70602e-05	0.000890419	0.00026121	2.07569e-08	7.21645e-15	6.90781e-09	1.74971e-13	0	0	5.28563e-08	0	0.00944397	3.06644e-13	0	0.0225888	8.6348e-09	0.00555014	0.0261766	0.0757825	1.48068e-05	1.3215e-12	5.50618e-08	8.49023e-07	1.66533e-15	0.0015869	0.150817	0.000128553	1.27206e-09	2.87279e-05	0.000143748	0.0243894	3.50344e-06	1.05715e-05	1.08456e-05	9.19875e-09	9.02468e-10	0.037145	0.0059761	3.34019e-10	7.90131e-08	4.90921e-05	2.85875e-05	7.06395e-08	0
Day 200	0.173693	0.0490319	1.38182e-07	2.09322e-10	2.06488e-09	0.0342239	4.98231e-09	0.0539614	2.76368e-12	1.11022e-16	7.21645e-15	0.246404	6.39355e-11	0.000133576	6.82482e-05	0	0.000175491	1.77243e-09	6.4404e-13	4.04055e-07	0	0.0191892	1.46428e-06	7.003e-05	0.00125565	4.66789e-11	0.725379	7.26888e-06	3.14719e-09	1.05883e-06	2.02961e-06	0	1.69578e-05	0.000174444	2.03902e-05	0.00142798	0	0	0.00672758	1.65922e-08	0.0163218	0.00160504	3.71144e-09	0.00524602	0.00811354	1.87628e-14	0.0990934	0.0103912	0.00132444
Day 201	0.000303186	0.211283	0.0184429	0.00044566	0.0226929	0.051465	6.41532e-06	3.05894e-06	7.54866e-10	0.00011695	0.0635637	1.66882e-06	0.0936712	1.56541e-14	0.000359589	0.0100272	1.55178e-09	4.26302e-05	5.5898e-05	0.00693057	0.00477797	1.12323e-06	0.00232744	2.15636e-10	0.0191974	6.45684e-12	0.00728689	1.47699e-06	5.49116e-13	3.33862e-06	0	0.00743118	0.038962	0.00750786	0.0418623	4.17444e-14	0.546628	0.371222	0.0133431	0.09651	0.025351	0.0490247	5.80351e-06	4.00909e-05	0.0104395	1.74449e-12	0	1.03832e-08	0.00499167
Day 202	0.000277664	0	0.00108943	9.74776e-14	1.9984e-15	2.05089e-08	2.03723e-06	1.09431e-09	0.111251	1.38827e-11	3.02239e-10	2.25875e-10	3.43729e-10	0.0470762	7.92991e-09	0	4.44089e-16	6.79455e-06	0.00018584	4.50096e-12	0.00046801	0	2.24394e-06	0.133983	4.08248e-10	0.00327633	0.00088931	0.000533369	4.52421e-08	0.121013	0.000192844	0.0510985	1.48862e-06	0.0187334	0.00121573	7.94155e-11	0.035836	0.00466472	1.08441e-06	1.60585e-08	6.68271e-08	1.8889e-05	2.91211e-13	1.42951e-08	1.14797e-13	0.0106499	0.00060846	0.00280935	0.00628821
Day 203	0.0797511	0	3.92348e-05	1.06536e-07	1.74157e-09	4.67e-08	0.168784	1.00445e-08	2.9976e-15	1.16416e-06	1.45454e-07	0	1.9667e-11	0.070131	7.80705e-08	9.06628e-08	0.200766	0.000241875	0	0.000304416	3.29125e-08	1.43463e-09	1.16494e-05	3.19981e-08	0.0961372	0.000204206	0.34809	1.17425e-05	1.11022e-16	6.98364e-08	6.08914e-06	0.420159	0	4.70799e-05	0.0496827	0.000163706	1.74712e-09	0.110335	0	3.41013e-08	0.477954	0.0542558	0.00806414	1.20373e-05	2.68817e-08	6.7546e-13	0.00385239	3.72552e-07	0
Day 204	0.00620749	3.19483e-07	0.030847	0.0108522	4.20552e-13	2.10318e-07	0.0146379	0.00092692	0.000402808	2.11026e-05	0.000727621	0.00702703	4.82642e-05	0.0889238	5.55112e-16	0.000220964	5.97744e-13	1.08679e-07	5.97078e-13	0.0294303	0	0.000378158	0.0115138	2.77768e-05	8.95118e-10	0.00807323	0.013074	1.16469e-06	6.04514e-11	4.36304e-07	3.91249e-08	3.67785e-07	0	1.60905e-08	0.0287395	9.10383e-14	1.33226e-07	7.53985e-11	7.6924e-12	2.10862e-07	9.32022e-09	8.80578e-07	0.000122481	4.50094e-08	0.00179466	9.52943e-09	8.31269e-07	4.51462e-07	0.0131426
Day 205	0.0334526	9.55576e-06	5.51703e-05	0.00143935	0.000943818	1.19345e-09	1.62902e-07	0.000269289	4.44089e-16	8.61533e-14	0.000393979	1.99595e-10	2.88573e-05	0.000353687	0.18629	0.00346041	0.00191561	0.000155414	0	2.60149e-07	4.48246e-06	1.42173e-07	1.41809e-05	1.56825e-10	9.1791e-05	1.98408e-12	0.0211277	0.0623123	0.00394314	5.10577e-07	1.03612e-09	4.21859e-10	0.0263856	0.00714296	1.27246e-05	0.0126802	5.84721e-06	8.49474e-05	7.78068e-06	0.0101893	0.00478789	0.00231566	2.22271e-06	6.85226e-05	1.60278e-07	2.02172e-13	0.00739462	0.0557406	8.82962e-10
Day 206	0.00101069	1.29389e-10	0.0176696	2.43673e-07	0.0192655	0.000203809	0.00080898	0.249655	6.72351e-12	0.00291206	0.244022	1.94184e-06	0.0988974	9.50211e-08	0.0718258	5.46857e-07	3.2452e-06	2.23532e-12	0.00375032	4.46865e-13	0.242316	3.40464e-09	1.70804e-06	0.62919	0.0390944	0	0.0411897	1.02762e-12	0	0.00187929	1.89486e-05	1.49412e-05	0	0.0493119	0.0343866	0.00174665	0	0.253386	0.00465357	1.05356e-10	0	2.02475e-05	2.9976e-15	0.191545	0.0241283	0	1.2933e-12	6.86862e-12	1.48424e-07
Day 207	3.19966e-11	0.00039527	6.26166e-14	1.04214e-09	0.00209893	0.031404	1.86006e-10	0	0.206466	0.0110306	0.000278324	3.15526e-05	0	0	2.22045e-16	1.73941e-09	1.21389e-09	2.47691e-13	0.00205492	2.02061e-14	0.0840012	2.97247e-11	4.37479e-05	1.73421e-08	5.20155e-08	0.0020789	0.00358257	0.311676	2.28499e-06	0.00762114	0.00564396	5.57304e-07	0	0.00102288	0.003724	0.00547013	0.26976	0.121136	0	2.22822e-13	0.0183315	1.67268e-06	6.25651e-08	0.00148794	0.148731	1.41209e-07	0	0.0195157	5.96287e-05
Day 208	1.29958e-07	9.88798e-11	0.00244467	0.104353	3.60264e-07	6.43109e-11	0.178049	6.13764e-05	0.0162603	2.6783e-06	2.67953e-06	2.00167e-06	1.14892e-09	0.346332	1.96647e-08	0.0103763	0.0164396	0	3.43053e-05	0.00409699	2.75556e-06	0	0.0385164	1.16573e-14	1.97701e-08	0	0.0143096	0.0102096	5.15606e-06	1.11022e-16	9.92539e-14	2.06722e-07	3.45213e-05	2.22045e-16	0.156967	0.000125676	4.76036e-11	0.00114061	2.87992e-05	3.86937e-09	0.064119	2.22045e-16	2.25485e-07	0.000673918	3.46748e-07	1.3474e-06	0.185774	0.0242421	1.54987e-13
Day 209	0.0109744	0	7.68621e-05	0.0380567	0	0.0550503	0.0149016	5.44009e-15	0.208422	0.600975	2.81871e-07	1.79523e-08	0	0.161073	0.00303756	0.0015787	5.44679e-06	2.67201e-06	2.91643e-09	2.51021e-13	3.58436e-12	4.48761e-11	3.49387e-13	1.67658e-06	8.88178e-16	2.10472e-07	0.0159626	0.0133343	0	0	0.275455	4.96681e-07	4.25708e-05	0.000542071	1.35986e-09	8.30368e-09	5.42556e-06	0.00659714	0.0364798	5.20409e-05	3.28876e-09	1.31545e-07	2.05728e-07	5.01313e-11	0.00129948	1.0955e-05	4.42682e-05	3.7941e-05	4.46876e-12
Day 210	7.77398e-08	1.114e-09	0.000279715	2.61669e-06	0.000170335	0.00372842	1.82834e-06	3.46488e-07	0.0101318	1.5695e-09	0.112454	0	0.00199783	4.22087e-10	2.98505e-11	0.000985045	0.00163164	8.70955e-05	1.16815e-07	7.42627e-08	2.89797e-07	0	0.000653801	0.00308146	5.11006e-08	0.0130724	1.93437e-05	0.0147443	1.60696e-11	0.00418854	0.000891708	0	0.000231488	0.0723602	0.0483971	0.000311203	7.88314e-12	1.0357e-08	2.65407e-08	8.03047e-07	0.490193	5.63272e-12	1.48165e-05	3.92579e-06	0	0.0299757	1.31989e-10	0.071896	0.000364607
Day 211	1.57675e-10	0.00646491	0.00412107	0.00451093	6.54959e-05	0.000961522	0.0771835	0.0175245	0.000520656	0.109853	0.00132615	2.90046e-05	4.59654e-08	0	0.0523053	0	0.468974	0.000127294	1.11022e-16	3.16592e-06	9.65838e-07	8.88178e-16	0.0230797	5.78757e-05	1.64799e-06	5.76618e-05	0.000247189	0.488854	0.00188298	8.21652e-07	0.0003451	3.26283e-11	5.39283e-09	1.33704e-08	0.0373399	0.000401094	0.0497778	0.0104033	0.037356	1.1974e-09	7.06868e-07	3.45302e-05	9.85378e-05	2.95634e-06	5.93033e-11	0	5.52995e-05	7.43723e-11	2.59671e-06
Day 212	4.92952e-08	1.21403e-07	2.21312e-12	0	1.86001e-09	0.0193908	7.03103e-07	0.0411361	0.0772134	0.000120965	0.00178647	5.72437e-06	0.00011415	2.47687e-06	3.46467e-09	0	7.92545e-09	2.91423e-05	1.9762e-14	0.00449125	2.10942e-15	0.0372263	1.10492e-08	4.47063e-09	7.64344e-12	2.95626e-09	9.46393e-05	0.000105089	4.45308e-07	0.00240113	0.000220486	4.31441e-09	7.44479e-06	0.00100706	0.0110223	4.94101e-10	0.46125	0.255912	0.017451	0	0.000931889	0.000110345	0.379049	3.9175e-08	2.39796e-10	1.47136e-11	6.44024e-07	1.43498e-10	0.000762937
Day 213	0.000299935	0.00686257	1.01961e-06	0.00769013	0.226143	0	0.000713054	0.0257522	8.50035e-05	3.79192e-07	3.66984e-12	0.000343853	1.15581e-10	0.045984	0.00610081	1.95732e-13	0.00258672	2.51171e-08	0.00074844	0.00039028	7.79662e-07	0	0.923033	3.5922e-06	4.17248e-07	0.0133928	1.70532e-05	7.77156e-16	6.75831e-06	0	2.68674e-14	1.11022e-16	2.8334e-10	0.000624739	1.02394e-09	0.000110196	1.28871e-05	0.000378132	0.000190541	6.56977e-09	1.84797e-05	4.98661e-06	4.07834e-10	5.23915e-05	0.0300312	3.4669e-08	0	3.73018e-09	1.80772e-11
Day 214	2.21731e-08	0.435984	0.0253697	0.000208096	6.51348e-05	7.11446e-07	0.000337892	0.0462923	7.24976e-14	0.000251257	2.21982e-06	0.111092	1.04985e-08	0.000161969	8.66517e-05	8.76847e-10	5.65827e-11	0.068373	1.34926e-07	4.0756e-06	1.99746e-07	0.0277802	0	0.00301476	0.00260672	0.00438653	0.267113	0	0.0147302	0.0119331	0.0926514	0.0347476	8.79772e-05	0.00760105	1.17684e-14	3.62098e-09	0.028549	4.15183e-05	6.10816e-06	0.0243039	7.66012e-05	0.000368057	0.00426494	1.59298e-08	7.6545e-05	1.30036e-10	7.30823e-06	8.88178e-16	1.97525e-08
Day 215	0.154706	0.022113	0.011106	0.0209009	2.4817e-06	8.30982e-08	0.00570822	0.00402349	0	1.21524e-05	1.25455e-14	0.000129959	0.523106	1.00817e-07	1.11022e-16	1.72231e-06	0.00111088	0.0186794	0.0428272	0.0130277	1.04156e-10	0.356397	0.0245884	1.62405e-08	1.61333e-05	0.000654706	0.0399855	4.98737e-07	3.9968e-15	3.76247e-06	0.107367	0.648828	9.94851e-06	1.81452e-08	1.03236e-08	2.293e-05	1.05004e-05	0.00104408	2.30667e-06	7.23199e-13	1.16958e-10	0.00502929	6.22129e-08	2.85291e-05	0.00550845	1.87837e-05	0.000310398	0.0856397	0.000775466
Day 216	3.26251e-10	0.0112631	2.9446e-08	1.25126e-07	2.66205e-05	2.21447e-05	2.48332e-06	8.71367e-07	0.766463	3.79519e-08	0.00485272	1.11181e-06	0	7.56167e-06	0.000866229	4.42868e-13	0	0.00466335	0	4.07306e-11	5.71811e-10	2.22045e-16	0.00436438	0.0125963	0.00339937	6.26104e-07	5.91061e-12	0.000186479	0.011673	5.52566e-08	0.030828	0.24607	1.14241e-07	7.46552e-05	3.33067e-15	0.282636	4.20131e-12	7.84407e-05	4.81797e-06	0.00196579	0.0557537	0.000657569	5.24667e-05	3.37523e-10	0.00520443	1.75415e-14	3.53353e-06	0.000532831	0.010209
Day 217	7.08752e-08	0.44269	0	0.000363446	0.0464103	5.19885e-08	0.000799496	0.00489125	0.000193935	1.03017e-07	0.128995	0.180709	0.000835903	0.000534317	0.983634	2.83459e-05	0.000175468	0.323946	1.86793e-11	0.103998	0.000745152	2.87548e-14	0.0371615	0.00776372	2.30548e-08	0.0291422	0.0527869	0.000250138	4.54633e-10	7.05825e-09	0.000687037	2.64274e-10	6.03961e-13	0.00547131	4.45758e-07	0.000844101	0.00185284	8.42203e-08	0.000206408	0	0.00864051	1.14357e-09	1.26565e-14	0.0814948	9.88458e-07	0.00215834	9.4369e-15	1.77606e-10	1.35427e-11
Day 218	0.470929	6.25573e-07	9.07555e-08	6.86442e-11	0.088791	0	0.000263993	3.05349e-07	0.0163112	0.0129509	3.38606e-08	0.0965355	0.0157847	0.00878089	2.428e-09	1.84774e-12	1.40998e-14	0.00329531	4.24337e-06	5.31803e-11	0.0059473	2.77593e-07	0.0527391	0.0554663	0.00155548	0.000339642	0.0244885	2.93899e-08	4.76045e-06	1.44329e-15	0.0653758	0.392829	0	2.08027e-06	9.35203e-10	2.18578e-10	4.40106e-07	1.70897e-07	1.72085e-14	0.000202602	6.55453e-07	0.0872622	4.47347e-09	0.23254	0	2.00072e-11	5.07318e-10	0.000428975	7.39447e-06
Day 219	7.9275e-06	0.481787	4.88087e-12	0.00211889	7.31821e-06	1.72141e-07	0.00530436	2.14328e-06	0.00461549	7.64327e-05	0.00137218	0.000288318	0	0.00571641	0.00168369	2.9291e-12	6.87228e-14	0.028371	0.00916851	0	0.00620805	3.25867e-06	4.51399e-06	0.000444895	0.00113779	0.0013891	0.636293	2.64788e-13	0.0211391	0.11935	9.32587e-15	7.9354e-08	3.56582e-06	0.000339399	0.000920954	8.93302e-11	1.10846e-06	0.172097	0.00185292	1.13132e-12	0.53366	3.97337e-06	0.005971	5.90819e-09	0.00139175	0.000457869	0.0150159	1.11022e-16	0.210354
Day 220	3.6815e-13	0.135114	6.06055e-08	0.00649983	0.0916682	0	0.667172	1.71113e-07	5.91486e-06	1.66533e-15	0.0295858	0.192296	4.47602e-05	0.0304968	0.000145974	0.0405348	0.28066	0.00386976	2.1212e-07	5.39969e-09	0.100509	1.47189e-05	7.8612e-06	0.0827335	6.64287e-05	0	0.0189636	3.67678e-10	3.68627e-12	0.026581	0.0767965	0.0024607	0.00272045	0.000270645	0.250728	0.0317012	2.20558e-05	0.0681593	2.82087e-07	1.51901e-09	0.0581352	2.54252e-08	0.00107386	2.91237e-11	0.00064172	0.0105109	0	0.000903802	0.172723
Day 221	0.873045	0.0628612	9.96256e-09	3.86358e-14	4.92939e-14	0.000155882	0	0.000878969	0.000459225	9.54058e-10	0.140156	9.49488e-05	0.0108456	1.91437e-09	0.000757076	1.457e-11	1.08802e-14	1.0665e-06	0.0235071	0.0350784	5.0023e-05	1.34367e-10	0.000898553	0.000536048	7.77156e-16	0.008527	0.0107639	7.19807e-08	0.0561921	0.000159595	0.00146677	0.00796256	2.78279e-05	0.00043363	5.48417e-05	0.000379751	0.00328698	7.88036e-13	0	1.76114e-06	0.00449871	0.0570243	1.26798e-05	7.57571e-10	8.75966e-13	6.44525e-05	0.00082337	6.29852e-12	0.000310926
Day 222	0.0719718	2.08922e-05	0.369738	3.25431e-09	0.135797	1.64991e-09	2.49349e-08	4.46949e-05	0.167228	0.000217612	1.04023e-05	9.97093e-05	0.00193785	3.56265e-05	5.40615e-05	8.58404e-08	3.56858e-05	0.44705	6.00742e-13	7.03356e-07	0.207423	0.000142519	0.00453286	3.6422e-12	0.138722	0.00179252	0.00133355	0	3.55271e-14	2.33372e-05	5.25486e-07	0	0.249032	0.0803732	2.776e-11	0.249231	4.29896e-06	5.9694e-06	1.27898e-13	0.000818537	5.58038e-05	0.0673141	0	9.58659e-10	4.10783e-15	0.000502672	2.53055e-09	1.38954e-09	0
Day 223	0.000507837	3.73034e-05	0.00316681	0.000271739	0.299905	0.00268388	0.89895	7.4496e-14	0.00737278	0.000419422	5.60315e-06	0.214666	0	0.00258717	0.235745	7.54236e-07	0	0.010789	1.6808e-05	0.0724832	2.09238e-09	0.0391665	0.00938203	7.79065e-05	1.60799e-10	0.00039409	0.00816351	2.74891e-13	0.000177836	4.37098e-05	7.51562e-08	0.569367	0.000228885	0.0241773	1.02579e-11	0.118659	1.3624e-07	0.16347	5.68976e-09	0.122307	0.00306473	9.4702e-14	5.98881e-10	0.0177145	2.90674e-10	0.000281675	0.319342	0.242315	0.226731
Day 224	7.02347e-06	0.0529897	2.41783e-06	4.83767e-05	0.0420229	0.0305329	5.07235e-10	0.000843108	0.00583633	1.07937e-06	4.62002e-08	0.000245266	6.04589e-10	3.37664e-10	4.73591e-05	7.12123e-07	1.53409e-09	0.000247565	0.0094273	0.0030561	8.37898e-06	3.46913e-07	0.074576	0.0123233	1.96523e-09	4.29318e-10	0.000274315	0.00265877	1.77755e-09	0.000698511	1.43355e-10	8.23204e-05	0.236882	2.70817e-05	0.0195328	0.00019695	0.0219304	0.666409	6.26896e-05	6.09929e-05	0.088998	9.30309e-09	0.00983634	0.676636	0.00252981	0.0208324	0.00416494	0.154894	0.0746037
Day 225	0.000336163	0.0276378	0.0495563	0.083815	0.00101363	0.0548098	0.0134352	0.369865	7.13369e-05	2.35994e-07	0.00203741	0.00217371	1.97816e-05	4.65588e-11	0.000368909	0.035824	3.84985e-10	0.211691	3.36928e-10	1.63185e-06	0.311089	1.11022e-16	3.49659e-08	0.282993	0.000141408	0	0.000263081	0.00092647	0.0674701	3.81562e-09	0.277495	2.80958e-05	0.0660185	0.00148421	3.77026e-08	4.27097e-08	0.00629408	0.213274	0.191272	0.0021507	2.4282e-06	0.000324175	1.7861e-08	1.04523e-05	2.37065e-06	1.98526e-05	0.0100395	0.0341194	0.481935
Day 226	8.87089e-09	1.27071e-08	0	0	3.13083e-14	3.27649e-12	1.83123e-06	0	0.00102035	9.10383e-15	4.44147e-05	1.66904e-07	5.41479e-09	8.51956e-07	8.217e-05	7.05105e-05	1.11603e-09	0.00046119	0.00249217	0	0.00448406	0.212733	2.35293e-05	0.000428413	0.000862762	1.11022e-16	0.000303367	2.70794e-12	0.20638	9.21485e-15	0.109758	0.000985261	6.57061e-06	0.104418	4.24067e-09	9.36581e-06	0.000402057	0.70946	9.95433e-06	0.00112274	0.0662757	1.28568e-05	0.279512	1.47203e-06	5.96779e-09	8.63039e-05	2.85267e-10	0	0.000216841
Day 227	4.84704e-06	1.29843e-11	6.139e-10	0.00851998	0.121166	0.000179009	0.171827	2.52603e-05	2.88491e-07	0.248839	5.56462e-08	7.28922e-10	1.6257e-12	0.00090437	2.31888e-11	4.08501e-07	0.00119319	2.47091e-12	0.347371	4.79572e-09	0.0631585	1.69341e-06	0.00369654	0.0633791	1.13146e-06	0.00156016	0.148325	3.5601e-06	0.00438966	0.172498	7.86023e-08	7.44514e-06	0	3.84391e-05	0.000224731	0.0768559	0	5.53236e-11	4.9194e-13	3.6822e-05	0.000139132	0.00199984	7.17292e-06	0.000488608	0.151621	0.0616988	9.48739e-08	7.43156e-06	7.80626e-06
Day 228	0.00430374	5.37265e-09	0.00105498	0.00118526	6.3993e-10	0.00634378	5.55922e-05	0	0.00546981	0.0335167	1.75608e-06	1.07395e-07	0.0141651	4.99536e-06	0.497978	0.337655	1.69505e-06	0.000599034	0.0155264	0	0.0227166	7.93808e-10	0.72184	1.04453e-06	3.7399e-11	2.00634e-06	0.000825416	0.631803	1.05378e-10	0.121283	8.46275e-05	3.14218e-10	3.86528e-06	8.80573e-11	4.24105e-14	5.54784e-05	2.48519e-05	2.6409e-09	4.76655e-07	1.11968e-10	0.49543	5.14277e-07	0.0686396	0.0108399	1.96239e-10	0.00600958	4.39398e-06	3.92305e-10	0.229021
Day 229	0.0183446	0.000154107	9.00113e-12	0.000298179	0.00504799	0.00931803	6.13615e-06	0.0366089	0	3.20933e-05	0.210074	6.28053e-13	7.4647e-05	2.32485e-07	0.159498	0.00370451	0	2.03145e-05	0.000130412	0.195145	0.00034041	0.00439791	2.42305e-07	3.4222e-07	0.016338	0.00423715	0.00570468	4.04941e-11	3.09752e-14	1.6984e-05	1.90433e-08	0.0130507	1.71445e-07	8.16943e-09	0	0.460707	0	2.31417e-07	0.00470596	0.000201941	0.00022038	0.00030376	3.84425e-10	0.000317417	0.0290871	0.0206273	0	1.11022e-16	0.000352743
[truncated: 1 more columns]

## Sheet: Fig3(a),(b)
	Stock1	Stock2	Stock3	Stock4	Stock5	Stock6	Stock7	Stock8	Stock9	Stock10	Stock11	Stock12	Stock13	Stock14	Stock15	Stock16	Stock17	Stock18	Stock19	Stock20	Stock21	Stock22	Stock23	Stock24	Stock25	Stock26	Stock27	Stock28	Stock29	Stock30	Stock31	Stock32	Stock33	Stock34	Stock35	Stock36	Stock37	Stock38	Stock39	Stock40	Stock41	Stock42	Stock43	Stock44	Stock45	Stock46	Stock47	Stock48	Stock49
Day 1	0.481954	0.533004	0.998266	0.345025	0.952478	0.846306	0.694451	0.533004	0.640104	0.481954	0.88846	0.986823	0.433375	0.481954	0.206654	0.694451	0.640104	0.0602674	0.345025	0.798951	0.747848	0.973202	0.115426	0.0134478	0.23649	0.533004	0.58597	0.640104	0.533004	0.179799	0.952478	0.798951	0.694451	0.88846	0.640104	0.155765	0.23649	0.115426	0.0713447	0.58597	0.88846	0.387651	0.13437	0.179799	0.387651	0.973202	0.13437	0.13437	0.481954
Day 2	0.88846	0.846306	0.481954	0.952478	0.798951	0.206654	0.433375	0.798951	0.533004	0.973202	0.88846	0.88846	0.640104	0.694451	0.747848	0.433375	0.305622	0.88846	0.747848	0.433375	0.533004	0.986823	0.952478	0.58597	0.533004	0.88846	0.533004	0.269442	0.481954	0.694451	0.640104	0.00715327	0.998266	0.694451	0.155765	0.694451	0.924144	0.973202	0.924144	0.694451	0.305622	0.533004	0.179799	0.924144	0.952478	0.155765	0.846306	0.179799	0.345025
Day 3	0.58597	0.640104	0.924144	0.798951	0.58597	0.481954	0.747848	0.387651	0.58597	0.433375	0.973202	0.88846	0.433375	0.924144	0.58597	0.387651	0.481954	0.155765	0.952478	0.798951	0.533004	0.269442	0.481954	0.846306	0.846306	0.481954	0.924144	0.155765	0.481954	0.747848	0.747848	0.952478	0.694451	0.952478	0.798951	0.924144	0.155765	0.994596	0.305622	0.115426	0.640104	0.640104	0.640104	0.924144	0.798951	0.481954	0.640104	0.206654	0.433375
Day 4	0.58597	0.58597	0.115426	0.206654	0.747848	0.999604	0.924144	0.88846	0.58597	0.694451	0.924144	0.640104	0.533004	0.924144	0.798951	0.23649	0.747848	0.269442	0.23649	0.846306	0.58597	0.58597	0.747848	0.481954	0.694451	0.433375	0.533004	0.747848	0.481954	0.206654	0.747848	0.345025	0.88846	0.433375	0.58597	0.00886537	0.305622	0.58597	0.345025	0.206654	0.973202	0.387651	0.269442	0.58597	0.387651	0.994596	0.155765	0.387651	0.533004
Day 5	0.798951	0.88846	0.986823	0.58597	0.747848	0.58597	0.694451	0.115426	0.23649	0.433375	0.747848	0.345025	0.798951	0.58597	0.433375	0.345025	0.481954	0.533004	0.846306	0.973202	0.481954	0.481954	0.747848	0.986823	0.305622	0.747848	0.269442	0.23649	0.952478	0.345025	0.846306	0.23649	0.533004	0.115426	0.533004	0.846306	0.481954	0.481954	0.0424705	0.481954	0.345025	0.269442	0.155765	0.387651	0.88846	0.88846	0.179799	0.387651	0.747848
Day 6	0.846306	0.206654	0.994596	0.88846	0.58597	0.269442	0.88846	0.269442	0.387651	0.694451	0.846306	0.846306	0.924144	0.387651	0.481954	0.747848	0.747848	0.747848	0.640104	0.994596	0.433375	0.798951	0.58597	0.23649	0.694451	0.747848	0.798951	0.694451	0.481954	0.0713447	0.433375	0.924144	0.305622	0.88846	0.973202	0.481954	0.58597	0.952478	0.694451	0.533004	0.798951	0.533004	0.973202	0.206654	0.694451	0.88846	0.58597	0.747848	0.0354302
Day 7	0.345025	0.747848	0.0602674	0.798951	0.155765	0.924144	0.88846	0.88846	0.694451	0.387651	0.694451	0.050698	0.924144	0.481954	0.88846	0.798951	0.433375	0.640104	0.305622	0.952478	0.694451	0.58597	0.952478	0.345025	0.23649	0.88846	0.029434	0.345025	0.58597	0.345025	0.115426	0.481954	0.798951	0.798951	0.0424705	0.994596	0.924144	0.155765	0.533004	0.029434	0.846306	0.23649	0.345025	0.13437	0.481954	0.640104	0.846306	0.533004	0.747848
Day 8	0.640104	0.694451	0.88846	0.798951	0.269442	0.345025	0.533004	0.387651	0.747848	0.58597	0.986823	0.88846	0.747848	0.481954	0.640104	0.640104	0.481954	0.640104	0.924144	0.694451	0.533004	0.798951	0.345025	0.345025	0.640104	0.798951	0.23649	0.924144	0.23649	0.433375	0.533004	0.533004	0.179799	0.269442	0.179799	0.533004	0.305622	0.694451	0.694451	0.206654	0.0713447	0.952478	0.640104	0.481954	0.433375	0.345025	0.206654	0.640104	0.23649
Day 9	0.433375	0.952478	0.798951	0.640104	0.747848	0.694451	0.694451	0.305622	0.640104	0.433375	0.846306	0.23649	0.433375	0.640104	0.305622	0.952478	0.387651	0.846306	0.986823	0.694451	0.924144	0.747848	0.387651	0.0200618	0.433375	0.640104	0.305622	0.0987359	0.846306	0.986823	0.88846	0.305622	0.0354302	0.269442	0.798951	0.694451	0.58597	0.481954	0.747848	0.433375	0.846306	0.747848	0.305622	0.433375	0.694451	0.387651	0.798951	0.747848	0.481954
Day 10	0.986823	0.924144	0.13437	0.973202	0.640104	0.0424705	0.58597	0.305622	0.58597	0.00574781	0.433375	0.986823	0.798951	0.640104	0.846306	0.846306	0.115426	0.952478	0.345025	0.952478	0.747848	0.0987359	0.0987359	0.345025	0.924144	0.305622	0.798951	0.747848	0.0713447	0.846306	0.747848	0.179799	0.798951	0.433375	0.433375	0.798951	0.345025	0.88846	0.798951	0.387651	0.640104	0.387651	0.155765	0.0602674	0.747848	0.640104	0.88846	0.433375	0.0200618
Day 11	0.952478	0.88846	0.387651	0.345025	0.640104	0.13437	0.846306	0.050698	0.640104	0.206654	0.694451	0.952478	0.798951	0.481954	0.387651	0.973202	0.58597	0.798951	0.952478	0.973202	0.640104	0.747848	0.58597	0.952478	0.986823	0.88846	0.747848	0.115426	0.387651	0.952478	0.305622	0.747848	0.846306	0.0200618	0.433375	0.0243509	0.798951	0.694451	0.846306	0.155765	0.387651	0.305622	0.924144	0.88846	0.481954	0.58597	0.387651	0.798951	0.23649
Day 12	0.846306	0.973202	0.084106	0.694451	0.387651	0.305622	0.433375	0.694451	0.973202	0.924144	0.481954	0.846306	0.973202	0.798951	0.345025	0.640104	0.640104	0.798951	0.640104	0.269442	0.640104	0.23649	0.0713447	0.798951	0.747848	0.481954	0.798951	0.846306	0.747848	0.58597	0.58597	0.846306	0.13437	0.798951	0.269442	0.846306	0.640104	0.305622	0.694451	0.0354302	0.269442	0.798951	0.798951	0.58597	0.0602674	0.58597	0.798951	0.23649	0.345025
Day 13	0.0354302	0.952478	0.533004	0.694451	0.433375	0.640104	0.387651	0.846306	0.924144	0.481954	0.0602674	0.924144	0.986823	0.798951	0.924144	0.345025	0.694451	0.88846	0.533004	0.345025	0.269442	0.694451	0.88846	0.88846	0.179799	0.23649	0.88846	0.747848	0.206654	0.345025	0.88846	0.798951	0.345025	0.640104	0.13437	0.533004	0.23649	0.640104	0.155765	0.640104	0.58597	0.798951	0.994596	0.481954	0.58597	0.640104	0.533004	0.481954	0.640104
Day 14	0.58597	0.305622	0.269442	0.533004	0.694451	0.0602674	0.433375	0.269442	0.0602674	0.23649	0.640104	0.798951	0.533004	0.387651	0.952478	0.58597	0.533004	0.179799	0.387651	0.640104	0.694451	0.986823	0.481954	0.994596	0.88846	0.88846	0.533004	0.973202	0.747848	0.206654	0.973202	0.387651	0.533004	0.952478	0.846306	0.640104	0.345025	0.206654	0.798951	0.640104	0.694451	0.206654	0.924144	0.798951	0.924144	0.0987359	0.115426	0.269442	0.798951
Day 15	0.952478	0.747848	0.747848	0.640104	0.345025	0.0987359	0.88846	0.88846	0.533004	0.58597	0.924144	0.973202	0.846306	0.846306	0.747848	0.305622	0.747848	0.481954	0.973202	0.747848	0.050698	0.23649	0.640104	0.155765	0.481954	0.694451	0.694451	0.747848	0.846306	0.846306	0.206654	0.179799	0.973202	0.433375	0.747848	0.206654	0.269442	0.23649	0.269442	0.206654	0.694451	0.846306	0.305622	0.694451	0.694451	0.924144	0.179799	0.481954	0.0200618
Day 16	0.640104	0.694451	0.58597	0.206654	0.155765	0.115426	0.640104	0.387651	0.155765	0.433375	0.924144	0.952478	0.747848	0.206654	0.269442	0.88846	0.481954	0.084106	0.88846	0.798951	0.345025	0.694451	0.798951	0.206654	0.58597	0.994596	0.747848	0.846306	0.952478	0.88846	0.345025	0.88846	0.986823	0.694451	0.58597	0.0713447	0.58597	0.0164595	0.924144	0.952478	0.387651	0.0424705	0.640104	0.924144	0.387651	0.23649	0.115426	0.481954	0.0602674
Day 17	0.986823	0.798951	0.846306	0.952478	0.179799	0.58597	0.533004	0.481954	0.924144	0.640104	0.924144	0.387651	0.846306	0.994596	0.952478	0.747848	0.387651	0.924144	0.206654	0.798951	0.481954	0.640104	0.924144	0.305622	0.88846	0.798951	0.433375	0.747848	0.747848	0.952478	0.994596	0.269442	0.798951	0.0243509	0.798951	0.13437	0.694451	0.387651	0.640104	0.0987359	0.58597	0.13437	0.481954	0.694451	0.305622	0.694451	0.387651	0.994596	0.640104
Day 18	0.533004	0.973202	0.533004	0.345025	0.533004	0.798951	0.640104	0.747848	0.694451	0.88846	0.973202	0.481954	0.694451	0.846306	0.305622	0.747848	0.58597	0.924144	0.973202	0.798951	0.481954	0.640104	0.846306	0.481954	0.846306	0.305622	0.269442	0.694451	0.986823	0.924144	0.952478	0.115426	0.846306	0.846306	0.58597	0.694451	0.481954	0.952478	0.481954	0.640104	0.481954	0.747848	0.533004	0.387651	0.88846	0.23649	0.924144	0.345025	0.433375
Day 19	0.747848	0.481954	0.846306	0.481954	0.952478	0.305622	0.846306	0.481954	0.58597	0.846306	0.952478	0.694451	0.994596	0.345025	0.533004	0.115426	0.747848	0.206654	0.58597	0.924144	0.533004	0.58597	0.0134478	0.533004	0.481954	0.973202	0.798951	0.88846	0.23649	0.084106	0.640104	0.640104	0.798951	0.952478	0.206654	0.640104	0.481954	0.433375	0.115426	0.305622	0.952478	0.952478	0.694451	0.747848	0.0602674	0.747848	0.387651	0.345025	0.433375
Day 20	0.798951	0.846306	0.481954	0.88846	0.206654	0.640104	0.58597	0.846306	0.694451	0.640104	0.269442	0.387651	0.345025	0.58597	0.694451	0.305622	0.747848	0.88846	0.798951	0.481954	0.747848	0.58597	0.23649	0.924144	0.179799	0.206654	0.640104	0.13437	0.798951	0.640104	0.694451	0.846306	0.433375	0.387651	0.846306	0.269442	0.747848	0.23649	0.481954	0.58597	0.999604	0.994596	0.481954	0.206654	0.846306	0.481954	0.481954	0.433375	0.846306
Day 21	0.58597	0.747848	0.0713447	0.58597	0.433375	0.640104	0.798951	0.747848	0.694451	0.694451	0.694451	0.798951	0.798951	0.084106	0.305622	0.924144	0.387651	0.694451	0.481954	0.924144	0.88846	0.115426	0.747848	0.0987359	0.952478	0.206654	0.433375	0.846306	0.694451	0.0602674	0.952478	0.88846	0.986823	0.481954	0.0987359	0.206654	0.952478	0.269442	0.986823	0.305622	0.846306	0.798951	0.305622	0.846306	0.533004	0.58597	0.269442	0.798951	0.13437
Day 22	0.694451	0.481954	0.433375	0.179799	0.269442	0.694451	0.387651	0.694451	0.640104	0.994596	0.433375	0.747848	0.88846	0.58597	0.58597	0.269442	0.58597	0.924144	0.846306	0.747848	0.88846	0.481954	0.029434	0.0713447	0.924144	0.0987359	0.994596	0.747848	0.924144	0.640104	0.0713447	0.952478	0.986823	0.345025	0.433375	0.58597	0.269442	0.798951	0.640104	0.694451	0.694451	0.23649	0.973202	0.0354302	0.269442	0.0029083	0.179799	0.640104	0.986823
Day 23	0.798951	0.481954	0.345025	0.694451	0.533004	0.387651	0.433375	0.23649	0.973202	0.345025	0.481954	0.924144	0.798951	0.798951	0.846306	0.846306	0.640104	0.387651	0.846306	0.88846	0.694451	0.481954	0.533004	0.155765	0.846306	0.58597	0.747848	0.694451	0.58597	0.640104	0.481954	0.747848	0.305622	0.387651	0.269442	0.694451	0.694451	0.694451	0.58597	0.986823	0.88846	0.924144	0.798951	0.13437	0.994596	0.206654	0.640104	0.433375	0.179799
Day 24	0.973202	0.179799	0.433375	0.481954	0.58597	0.481954	0.798951	0.433375	0.88846	0.58597	0.994596	0.269442	0.846306	0.640104	0.084106	0.88846	0.846306	0.305622	0.747848	0.747848	0.640104	0.23649	0.952478	0.433375	0.694451	0.345025	0.433375	0.986823	0.694451	0.846306	0.924144	0.747848	0.433375	0.481954	0.952478	0.694451	0.846306	0.747848	0.924144	0.179799	0.798951	0.58597	0.694451	0.179799	0.747848	0.433375	0.115426	0.115426	0.0987359
Day 25	0.115426	0.269442	0.994596	0.798951	0.846306	0.269442	0.694451	0.179799	0.533004	0.481954	0.88846	0.481954	0.640104	0.798951	0.747848	0.640104	0.747848	0.798951	0.88846	0.433375	0.747848	0.640104	0.798951	0.747848	0.747848	0.640104	0.481954	0.269442	0.206654	0.88846	0.88846	0.387651	0.58597	0.58597	0.747848	0.986823	0.798951	0.23649	0.846306	0.747848	0.305622	0.533004	0.387651	0.206654	0.924144	0.345025	0.694451	0.747848	0.846306
Day 26	0.694451	0.973202	0.994596	0.345025	0.747848	0.846306	0.387651	0.798951	0.798951	0.533004	0.481954	0.433375	0.924144	0.345025	0.345025	0.924144	0.798951	0.798951	0.345025	0.952478	0.533004	0.481954	0.694451	0.481954	0.846306	0.58597	0.640104	0.345025	0.973202	0.640104	0.694451	0.640104	0.994596	0.269442	0.747848	0.305622	0.0164595	0.973202	0.994596	0.0109416	0.305622	0.305622	0.533004	0.481954	0.58597	0.206654	0.433375	0.0602674	0.050698
Day 27	0.973202	0.533004	0.952478	0.305622	0.13437	0.0987359	0.924144	0.179799	0.694451	0.387651	0.694451	0.999604	0.924144	0.269442	0.58597	0.986823	0.973202	0.973202	0.533004	0.0987359	0.846306	0.798951	0.798951	0.747848	0.88846	0.924144	0.433375	0.387651	0.88846	0.345025	0.88846	0.533004	0.924144	0.0987359	0.533004	0.23649	0.640104	0.23649	0.694451	0.924144	0.13437	0.533004	0.694451	0.387651	0.798951	0.952478	0.747848	0.23649	0.269442
Day 28	0.747848	0.115426	0.747848	0.798951	0.846306	0.305622	0.433375	0.846306	0.846306	0.694451	0.973202	0.798951	0.481954	0.58597	0.387651	0.694451	0.640104	0.846306	0.481954	0.88846	0.0987359	0.269442	0.533004	0.58597	0.481954	0.924144	0.269442	0.305622	0.481954	0.694451	0.58597	0.694451	0.481954	0.846306	0.640104	0.269442	0.798951	0.952478	0.58597	0.345025	0.798951	0.846306	0.924144	0.206654	0.029434	0.433375	0.533004	0.640104	0.747848
Day 29	0.269442	0.952478	0.747848	0.58597	0.798951	0.747848	0.23649	0.798951	0.433375	0.433375	0.88846	0.846306	0.88846	0.952478	0.846306	0.694451	0.533004	0.269442	0.433375	0.387651	0.433375	0.924144	0.23649	0.13437	0.387651	0.846306	0.533004	0.23649	0.58597	0.206654	0.345025	0.640104	0.533004	0.206654	0.747848	0.029434	0.345025	0.387651	0.747848	0.747848	0.0243509	0.58597	0.433375	0.00886537	0.846306	0.694451	0.640104	0.206654	0.433375
Day 30	0.58597	0.846306	0.846306	0.481954	0.269442	0.0200618	0.994596	0.88846	0.387651	0.58597	0.640104	0.58597	0.747848	0.23649	0.640104	0.345025	0.694451	0.640104	0.846306	0.88846	0.481954	0.305622	0.387651	0.0243509	0.694451	0.23649	0.798951	0.798951	0.798951	0.433375	0.000393596	0.640104	0.0243509	0.88846	0.387651	0.58597	0.0602674	0.179799	0.269442	0.998266	0.387651	0.433375	0.747848	0.0987359	0.640104	0.747848	0.387651	0.13437	0.694451
Day 31	0.345025	0.206654	0.0200618	0.986823	0.924144	0.00715327	0.481954	0.58597	0.433375	0.58597	0.924144	0.345025	0.798951	0.924144	0.846306	0.747848	0.533004	0.387651	0.433375	0.305622	0.345025	0.747848	0.88846	0.88846	0.747848	0.798951	0.481954	0.88846	0.305622	0.846306	0.924144	0.481954	0.88846	0.798951	0.846306	0.846306	0.640104	0.58597	0.640104	0.179799	0.206654	0.13437	0.0602674	0.0243509	0.206654	0.0109416	0.846306	0.58597	0.050698
Day 32	0.640104	0.747848	0.846306	0.640104	0.00715327	0.269442	0.23649	0.533004	0.23649	0.798951	0.640104	0.747848	0.640104	0.846306	0.88846	0.747848	0.924144	0.747848	0.155765	0.481954	0.924144	0.747848	0.179799	0.952478	0.846306	0.952478	0.433375	0.973202	0.88846	0.747848	0.694451	0.694451	0.533004	0.952478	0.533004	0.305622	0.269442	0.387651	0.305622	0.533004	0.747848	0.640104	0.13437	0.481954	0.694451	0.345025	0.084106	0.986823	0.115426
Day 33	0.433375	0.998266	0.924144	0.58597	0.798951	0.924144	0.481954	0.694451	0.084106	0.115426	0.747848	0.973202	0.846306	0.952478	0.88846	0.952478	0.206654	0.986823	0.345025	0.58597	0.345025	0.747848	0.269442	0.58597	0.155765	0.846306	0.533004	0.387651	0.747848	0.481954	0.924144	0.433375	0.13437	0.387651	0.924144	0.345025	0.533004	0.533004	0.433375	0.640104	0.433375	0.798951	0.13437	0.694451	0.952478	0.305622	0.846306	0.23649	0.433375
Day 34	0.640104	0.846306	0.798951	0.640104	0.846306	0.924144	0.798951	0.433375	0.640104	0.846306	0.798951	0.640104	0.305622	0.747848	0.747848	0.640104	0.481954	0.433375	0.986823	0.481954	0.533004	0.387651	0.481954	0.694451	0.846306	0.640104	0.155765	0.269442	0.798951	0.305622	0.924144	0.179799	0.640104	0.798951	0.481954	0.694451	0.269442	0.640104	0.433375	0.387651	0.115426	0.305622	0.481954	0.345025	0.952478	0.533004	0.58597	0.747848	0.269442
Day 35	0.846306	0.640104	0.0987359	0.640104	0.305622	0.0713447	0.952478	0.694451	0.798951	0.305622	0.155765	0.747848	0.924144	0.206654	0.986823	0.58597	0.924144	0.084106	0.269442	0.973202	0.387651	0.994596	0.846306	0.345025	0.481954	0.924144	0.58597	0.798951	0.986823	0.973202	0.952478	0.640104	0.433375	0.846306	0.994596	0.433375	0.986823	0.387651	0.0987359	0.640104	0.269442	0.88846	0.305622	0.846306	0.58597	0.924144	0.179799	0.433375	0.23649
Day 36	0.88846	0.640104	0.986823	0.747848	0.924144	0.798951	0.994596	0.23649	0.433375	0.973202	0.924144	0.640104	0.533004	0.952478	0.433375	0.533004	0.269442	0.924144	0.58597	0.305622	0.0602674	0.999604	0.345025	0.387651	0.694451	0.640104	0.924144	0.533004	0.206654	0.747848	0.345025	0.387651	0.798951	0.798951	0.58597	0.481954	0.846306	0.481954	0.23649	0.994596	0.924144	0.481954	0.23649	0.694451	0.387651	0.269442	0.994596	0.0987359	0.533004
Day 37	0.986823	0.481954	0.533004	0.640104	0.23649	0.640104	0.481954	0.924144	0.640104	0.640104	0.798951	0.58597	0.694451	0.58597	0.88846	0.269442	0.0987359	0.58597	0.747848	0.88846	0.640104	0.846306	0.924144	0.798951	0.640104	0.747848	0.640104	0.481954	0.58597	0.387651	0.433375	0.846306	0.305622	0.973202	0.973202	0.387651	0.345025	0.155765	0.533004	0.387651	0.305622	0.747848	0.694451	0.533004	0.0134478	0.924144	0.179799	0.345025	0.305622
Day 38	0.23649	0.694451	0.694451	0.179799	0.747848	0.481954	0.050698	0.924144	0.798951	0.0602674	0.155765	0.846306	0.952478	0.345025	0.13437	0.747848	0.924144	0.694451	0.533004	0.88846	0.694451	0.747848	0.481954	0.533004	0.305622	0.387651	0.23649	0.481954	0.694451	0.433375	0.13437	0.798951	0.694451	0.0354302	0.387651	0.58597	0.846306	0.13437	0.994596	0.387651	0.846306	0.747848	0.747848	0.305622	0.0354302	0.345025	0.0134478	0.88846	0.952478
Day 39	0.924144	0.924144	0.345025	0.305622	0.986823	0.269442	0.694451	0.88846	0.640104	0.0602674	0.433375	0.798951	0.206654	0.973202	0.481954	0.155765	0.58597	0.694451	0.952478	0.747848	0.345025	0.694451	0.481954	0.481954	0.798951	0.305622	0.179799	0.345025	0.798951	0.694451	0.846306	0.798951	0.973202	0.640104	0.433375	0.269442	0.58597	0.345025	0.798951	0.747848	0.747848	0.798951	0.694451	0.084106	0.0602674	0.345025	0.846306	0.973202	0.846306
Day 40	0.88846	0.846306	0.533004	0.640104	0.640104	0.533004	0.846306	0.58597	0.533004	0.640104	0.387651	0.973202	0.994596	0.269442	0.88846	0.481954	0.798951	0.973202	0.269442	0.640104	0.345025	0.747848	0.88846	0.269442	0.694451	0.640104	0.155765	0.58597	0.640104	0.305622	0.747848	0.986823	0.986823	0.481954	0.88846	0.23649	0.13437	0.13437	0.846306	0.0987359	0.0354302	0.433375	0.387651	0.179799	0.973202	0.798951	0.179799	0.58597	0.846306
Day 41	0.640104	0.747848	0.23649	0.481954	0.58597	0.58597	0.952478	0.23649	0.533004	0.029434	0.924144	0.533004	0.846306	0.481954	0.694451	0.798951	0.747848	0.694451	0.58597	0.13437	0.694451	0.747848	0.846306	0.58597	0.924144	0.798951	0.269442	0.387651	0.179799	0.846306	0.13437	0.846306	0.0713447	0.0713447	0.998266	0.694451	0.973202	0.924144	0.694451	0.747848	0.994596	0.345025	0.533004	0.0987359	0.640104	0.433375	0.084106	0.179799	0.640104
Day 42	0.640104	0.481954	0.640104	0.433375	0.433375	0.747848	0.433375	0.924144	0.924144	0.533004	0.798951	0.973202	0.846306	0.973202	0.952478	0.973202	0.050698	0.58597	0.269442	0.973202	0.533004	0.640104	0.0713447	0.846306	0.23649	0.88846	0.694451	0.345025	0.846306	0.798951	0.533004	0.179799	0.986823	0.387651	0.345025	0.640104	0.973202	0.115426	0.994596	0.640104	0.88846	0.640104	0.640104	0.924144	0.206654	0.433375	0.88846	0.640104	0.58597
Day 43	0.924144	0.798951	0.973202	0.88846	0.986823	0.345025	0.533004	0.694451	0.084106	0.305622	0.640104	0.798951	0.694451	0.387651	0.387651	0.23649	0.88846	0.387651	0.846306	0.58597	0.640104	0.798951	0.798951	0.305622	0.533004	0.846306	0.640104	0.88846	0.846306	0.433375	0.986823	0.345025	0.924144	0.973202	0.305622	0.694451	0.640104	0.179799	0.798951	0.58597	0.387651	0.88846	0.798951	0.798951	0.345025	0.747848	0.0713447	0.345025	0.345025
Day 44	0.952478	0.846306	0.58597	0.433375	0.305622	0.798951	0.23649	0.924144	0.58597	0.994596	0.846306	0.973202	0.533004	0.694451	0.387651	0.88846	0.994596	0.305622	0.345025	0.952478	0.23649	0.798951	0.694451	0.640104	0.798951	0.924144	0.433375	0.640104	0.115426	0.88846	0.924144	0.952478	0.994596	0.206654	0.050698	0.155765	0.13437	0.387651	0.387651	0.115426	0.084106	0.387651	0.973202	0.23649	0.481954	0.747848	0.846306	0.481954	0.533004
Day 45	0.533004	0.798951	0.23649	0.694451	0.155765	0.924144	0.58597	0.58597	0.0713447	0.387651	0.846306	0.747848	0.973202	0.747848	0.481954	0.798951	0.952478	0.640104	0.640104	0.952478	0.846306	0.694451	0.433375	0.179799	0.973202	0.994596	0.88846	0.88846	0.206654	0.986823	0.952478	0.924144	0.0602674	0.952478	0.269442	0.433375	0.747848	0.846306	0.640104	0.846306	0.694451	0.798951	0.694451	0.0713447	0.387651	0.345025	0.269442	0.269442	0.952478
Day 46	0.694451	0.481954	0.269442	0.846306	0.533004	0.345025	0.747848	0.206654	0.345025	0.846306	0.433375	0.58597	0.798951	0.345025	0.973202	0.179799	0.747848	0.973202	0.640104	0.58597	0.640104	0.533004	0.999604	0.58597	0.0602674	0.846306	0.694451	0.640104	0.533004	0.694451	0.747848	0.481954	0.433375	0.13437	0.155765	0.23649	0.973202	0.747848	0.533004	0.387651	0.58597	0.999604	0.994596	0.798951	0.533004	0.994596	0.481954	0.179799	0.88846
Day 47	0.973202	0.846306	0.747848	0.433375	0.88846	0.481954	0.345025	0.694451	0.846306	0.387651	0.952478	0.924144	0.387651	0.924144	0.345025	0.798951	0.640104	0.694451	0.481954	0.952478	0.269442	0.640104	0.481954	0.433375	0.433375	0.994596	0.798951	0.58597	0.694451	0.640104	0.481954	0.747848	0.533004	0.206654	0.88846	0.206654	0.88846	0.179799	0.58597	0.0354302	0.952478	0.533004	0.846306	0.481954	0.533004	0.58597	0.58597	0.88846	0.481954
Day 48	0.58597	0.305622	0.798951	0.481954	0.694451	0.640104	0.179799	0.0602674	0.0200618	0.481954	0.433375	0.798951	0.533004	0.481954	0.747848	0.798951	0.798951	0.798951	0.924144	0.23649	0.179799	0.640104	0.179799	0.433375	0.305622	0.88846	0.155765	0.640104	0.387651	0.973202	0.23649	0.924144	0.798951	0.481954	0.305622	0.846306	0.481954	0.798951	0.050698	0.305622	0.387651	0.952478	0.206654	0.387651	0.747848	0.305622	0.387651	0.58597	0.345025
Day 49	0.305622	0.952478	0.846306	0.694451	0.640104	0.694451	0.88846	0.924144	0.846306	0.640104	0.798951	0.115426	0.88846	0.88846	0.952478	0.798951	0.88846	0.481954	0.694451	0.694451	0.433375	0.986823	0.798951	0.305622	0.640104	0.387651	0.481954	0.798951	0.952478	0.58597	0.952478	0.88846	0.533004	0.747848	0.433375	0.846306	0.952478	0.58597	0.000665357	0.798951	0.0109416	0.0602674	0.345025	0.084106	0.846306	0.694451	0.846306	0.58597	0.533004
Day 50	0.846306	0.533004	0.694451	0.973202	0.433375	0.798951	0.747848	0.986823	0.640104	0.798951	0.846306	0.88846	0.58597	0.994596	0.973202	0.747848	0.481954	0.798951	0.269442	0.179799	0.846306	0.694451	0.533004	0.88846	0.846306	0.481954	0.13437	0.994596	0.533004	0.846306	0.269442	0.986823	0.846306	0.433375	0.481954	0.846306	0.533004	0.58597	0.433375	0.973202	0.115426	0.481954	0.747848	0.13437	0.88846	0.269442	0.798951	0.994596	0.345025
Day 51	0.345025	0.13437	0.533004	0.433375	0.640104	0.924144	0.846306	0.924144	0.23649	0.084106	0.640104	0.58597	0.481954	0.924144	0.747848	0.179799	0.798951	0.640104	0.994596	0.694451	0.88846	0.994596	0.115426	0.58597	0.846306	0.206654	0.155765	0.640104	0.798951	0.481954	0.305622	0.387651	0.994596	0.747848	0.00886537	0.640104	0.305622	0.345025	0.88846	0.694451	0.345025	0.846306	0.694451	0.305622	0.481954	0.924144	0.846306	0.798951	0.433375
Day 52	0.533004	0.924144	0.0602674	0.973202	0.155765	0.0602674	0.798951	0.798951	0.269442	0.115426	0.924144	0.269442	0.58597	0.433375	0.747848	0.694451	0.747848	0.694451	0.973202	0.798951	0.0602674	0.533004	0.433375	0.206654	0.924144	0.115426	0.481954	0.0713447	0.206654	0.23649	0.533004	0.88846	0.798951	0.269442	0.747848	0.206654	0.58597	0.88846	0.694451	0.433375	0.481954	0.798951	0.58597	0.533004	0.952478	0.640104	0.694451	0.433375	0.924144
Day 53	0.747848	0.345025	0.533004	0.433375	0.0354302	0.533004	0.345025	0.694451	0.640104	0.345025	0.481954	0.433375	0.115426	0.846306	0.846306	0.924144	0.345025	0.88846	0.747848	0.694451	0.305622	0.269442	0.952478	0.533004	0.924144	0.640104	0.58597	0.952478	0.269442	0.88846	0.640104	0.798951	0.433375	0.924144	0.305622	0.88846	0.206654	0.924144	0.952478	0.798951	0.640104	0.798951	0.533004	0.084106	0.305622	0.973202	0.58597	0.640104	0.924144
Day 54	0.747848	0.155765	0.0987359	0.924144	0.747848	0.952478	0.0713447	0.269442	0.924144	0.387651	0.533004	0.88846	0.924144	0.155765	0.58597	0.952478	0.179799	0.58597	0.952478	0.924144	0.798951	0.640104	0.433375	0.694451	0.640104	0.952478	0.694451	0.206654	0.798951	0.747848	0.747848	0.433375	0.798951	0.694451	0.23649	0.798951	0.387651	0.084106	0.533004	0.952478	0.846306	0.924144	0.433375	0.846306	0.433375	0.155765	0.13437	0.155765	0.0602674
Day 55	0.345025	0.433375	0.0987359	0.0424705	0.13437	0.694451	0.533004	0.481954	0.798951	0.640104	0.481954	0.305622	0.387651	0.206654	0.747848	0.747848	0.924144	0.0200618	0.846306	0.973202	0.084106	0.846306	0.305622	0.115426	0.387651	0.798951	0.798951	0.533004	0.387651	0.640104	0.798951	0.533004	0.846306	0.433375	0.798951	0.747848	0.305622	0.694451	0.269442	0.694451	0.481954	0.58597	0.694451	0.23649	0.694451	0.433375	0.694451	0.305622	0.694451
Day 56	0.58597	0.952478	0.179799	0.305622	0.846306	0.481954	0.58597	0.305622	0.640104	0.269442	0.694451	0.747848	0.640104	0.533004	0.846306	0.986823	0.387651	0.798951	0.846306	0.798951	0.533004	0.640104	0.798951	0.155765	0.798951	0.952478	0.13437	0.694451	0.345025	0.0713447	0.994596	0.973202	0.58597	0.0602674	0.433375	0.640104	0.00574781	0.952478	0.533004	0.179799	0.973202	0.0713447	0.533004	0.481954	0.640104	0.433375	0.846306	0.533004	0.88846
Day 57	0.481954	0.481954	0.798951	0.387651	0.924144	0.58597	0.387651	0.846306	0.88846	0.0134478	0.694451	0.798951	0.481954	0.387651	0.481954	0.387651	0.994596	0.269442	0.986823	0.533004	0.640104	0.084106	0.115426	0.798951	0.952478	0.58597	0.846306	0.694451	0.345025	0.433375	0.952478	0.640104	0.58597	0.433375	0.387651	0.88846	0.387651	0.481954	0.23649	0.206654	0.0987359	0.952478	0.973202	0.640104	0.533004	0.387651	0.846306	0.0987359	0.481954
Day 58	0.0354302	0.973202	0.305622	0.952478	0.846306	0.115426	0.694451	0.533004	0.88846	0.481954	0.924144	0.387651	0.387651	0.798951	0.88846	0.924144	0.640104	0.640104	0.481954	0.924144	0.640104	0.798951	0.533004	0.433375	0.846306	0.694451	0.533004	0.694451	0.58597	0.798951	0.798951	0.533004	0.924144	0.640104	0.798951	0.433375	0.433375	0.694451	0.58597	0.387651	0.640104	0.58597	0.533004	0.0602674	0.533004	0.387651	0.694451	0.387651	0.640104
Day 59	0.846306	0.533004	0.481954	0.345025	0.481954	0.58597	0.179799	0.798951	0.640104	0.155765	0.994596	0.973202	0.433375	0.747848	0.747848	0.640104	0.798951	0.345025	0.694451	0.433375	0.846306	0.694451	0.640104	0.924144	0.433375	0.640104	0.23649	0.533004	0.533004	0.58597	0.798951	0.533004	0.694451	0.747848	0.747848	0.952478	0.269442	0.924144	0.924144	0.747848	0.846306	0.269442	0.58597	0.640104	0.798951	0.58597	0.433375	0.179799	0.533004
Day 60	0.973202	0.206654	0.640104	0.387651	0.846306	0.13437	0.986823	0.924144	0.924144	0.747848	0.88846	0.115426	0.973202	0.88846	0.994596	0.973202	0.88846	0.533004	0.58597	0.481954	0.58597	0.481954	0.269442	0.115426	0.747848	0.155765	0.798951	0.952478	0.952478	0.640104	0.433375	0.305622	0.23649	0.155765	0.23649	0.58597	0.924144	0.387651	0.798951	0.533004	0.798951	0.747848	0.747848	0.345025	0.798951	0.952478	0.345025	0.798951	0.640104
Day 61	0.924144	0.433375	0.694451	0.115426	0.533004	0.433375	0.846306	0.798951	0.23649	0.999604	0.640104	0.155765	0.58597	0.798951	0.952478	0.952478	0.084106	0.433375	0.533004	0.88846	0.58597	0.481954	0.994596	0.846306	0.973202	0.640104	0.23649	0.846306	0.998266	0.13437	0.533004	0.206654	0.88846	0.747848	0.481954	0.846306	0.973202	0.994596	0.640104	0.640104	0.305622	0.924144	0.640104	0.0602674	0.924144	0.345025	0.481954	0.58597	0.58597
Day 62	0.986823	0.58597	0.0713447	0.694451	0.305622	0.924144	0.694451	0.952478	0.533004	0.533004	0.533004	0.924144	0.206654	0.747848	0.986823	0.13437	0.387651	0.084106	0.640104	0.924144	0.23649	0.481954	0.0987359	0.986823	0.846306	0.952478	0.747848	0.58597	0.206654	0.694451	0.88846	0.640104	0.846306	0.994596	0.481954	0.387651	0.924144	0.23649	0.747848	0.973202	0.305622	0.640104	0.640104	0.846306	0.846306	0.58597	0.798951	0.481954	0.23649
Day 63	0.387651	0.973202	0.924144	0.798951	0.0987359	0.433375	0.640104	0.88846	0.924144	0.747848	0.747848	0.747848	0.747848	0.798951	0.640104	0.533004	0.640104	0.846306	0.798951	0.13437	0.481954	0.924144	0.345025	0.13437	0.433375	0.640104	0.973202	0.13437	0.952478	0.846306	0.305622	0.640104	0.433375	0.58597	0.846306	0.13437	0.747848	0.846306	0.13437	0.952478	0.029434	0.640104	0.179799	0.305622	0.798951	0.694451	0.924144	0.345025	0.88846
Day 64	0.269442	0.58597	0.433375	0.481954	0.0713447	0.305622	0.23649	0.88846	0.58597	0.155765	0.798951	0.973202	0.481954	0.179799	0.846306	0.747848	0.269442	0.952478	0.694451	0.58597	0.798951	0.640104	0.305622	0.798951	0.084106	0.533004	0.846306	0.155765	0.0713447	0.345025	0.533004	0.973202	0.433375	0.694451	0.58597	0.640104	0.050698	0.481954	0.58597	0.694451	0.13437	0.640104	0.23649	0.269442	0.846306	0.747848	0.994596	0.798951	0.206654
Day 65	0.58597	0.640104	0.986823	0.747848	0.23649	0.481954	0.345025	0.305622	0.798951	0.694451	0.305622	0.481954	0.798951	0.433375	0.846306	0.798951	0.481954	0.88846	0.640104	0.179799	0.88846	0.846306	0.924144	0.846306	0.694451	0.924144	0.387651	0.23649	0.994596	0.387651	0.305622	0.23649	0.694451	0.481954	0.846306	0.481954	0.924144	0.13437	0.13437	0.481954	0.640104	0.694451	0.846306	0.481954	0.694451	0.58597	0.973202	0.433375	0.345025
Day 66	0.798951	0.58597	0.206654	0.694451	0.269442	0.13437	0.387651	0.747848	0.206654	0.23649	0.58597	0.986823	0.846306	0.694451	0.305622	0.973202	0.533004	0.206654	0.798951	0.846306	0.952478	0.694451	0.13437	0.115426	0.924144	0.433375	0.345025	0.533004	0.155765	0.694451	0.798951	0.924144	0.481954	0.846306	0.747848	0.58597	0.13437	0.640104	0.798951	0.986823	0.481954	0.345025	0.747848	0.433375	0.88846	0.952478	0.481954	0.924144	0.115426
Day 67	0.973202	0.88846	0.58597	0.481954	0.0200618	0.88846	0.345025	0.694451	0.481954	0.345025	0.994596	0.58597	0.481954	0.999604	0.694451	0.58597	0.050698	0.206654	0.640104	0.798951	0.481954	0.305622	0.115426	0.952478	0.924144	0.952478	0.973202	0.387651	0.345025	0.846306	0.58597	0.88846	0.798951	0.345025	0.345025	0.345025	0.387651	0.269442	0.481954	0.433375	0.533004	0.345025	0.747848	0.846306	0.029434	0.206654	0.640104	0.58597	0.179799
Day 68	0.952478	0.0987359	0.179799	0.387651	0.481954	0.00574781	0.694451	0.481954	0.798951	0.345025	0.345025	0.846306	0.640104	0.345025	0.747848	0.798951	0.179799	0.640104	0.798951	0.747848	0.155765	0.986823	0.206654	0.798951	0.846306	0.694451	0.269442	0.23649	0.58597	0.387651	0.747848	0.305622	0.694451	0.305622	0.994596	0.084106	0.58597	0.533004	0.433375	0.387651	0.433375	0.694451	0.269442	0.305622	0.58597	0.481954	0.0987359	0.0424705	0.533004
Day 69	0.694451	0.269442	0.269442	0.533004	0.747848	0.13437	0.88846	0.640104	0.58597	0.179799	0.924144	0.640104	0.694451	0.952478	0.747848	0.481954	0.846306	0.747848	0.694451	0.798951	0.481954	0.747848	0.924144	0.846306	0.345025	0.986823	0.155765	0.481954	0.0987359	0.387651	0.13437	0.88846	0.88846	0.58597	0.88846	0.0713447	0.433375	0.179799	0.387651	0.533004	0.305622	0.694451	0.433375	0.269442	0.345025	0.13437	0.269442	0.694451	0.694451
Day 70	0.58597	0.88846	0.345025	0.387651	0.924144	0.986823	0.269442	0.88846	0.747848	0.640104	0.973202	0.952478	0.747848	0.305622	0.973202	0.269442	0.846306	0.747848	0.23649	0.798951	0.481954	0.387651	0.747848	0.846306	0.846306	0.640104	0.481954	0.481954	0.846306	0.640104	0.179799	0.387651	0.533004	0.433375	0.694451	0.481954	0.305622	0.846306	0.533004	0.798951	0.305622	0.88846	0.0987359	0.58597	0.58597	0.640104	0.305622	0.387651	0.846306
Day 71	0.747848	0.88846	0.387651	0.694451	0.986823	0.206654	0.481954	0.986823	0.952478	0.206654	0.747848	0.846306	0.58597	0.846306	0.798951	0.481954	0.798951	0.846306	0.846306	0.640104	0.952478	0.846306	0.694451	0.533004	0.23649	0.952478	0.269442	0.387651	0.13437	0.994596	0.798951	0.206654	0.798951	0.798951	0.952478	0.846306	0.179799	0.206654	0.0987359	0.798951	0.387651	0.952478	0.694451	0.924144	0.206654	0.23649	0.481954	0.0200618	0.179799
Day 72	0.88846	0.305622	0.846306	0.747848	0.986823	0.481954	0.994596	0.387651	0.0243509	0.481954	0.640104	0.747848	0.58597	0.88846	0.345025	0.533004	0.155765	0.798951	0.973202	0.533004	0.23649	0.58597	0.179799	0.640104	0.640104	0.798951	0.747848	0.481954	0.115426	0.533004	0.269442	0.58597	0.155765	0.798951	0.88846	0.155765	0.798951	0.952478	0.115426	0.924144	0.952478	0.986823	0.23649	0.050698	0.640104	0.694451	0.924144	0.747848	0.050698
Day 73	0.694451	0.481954	0.533004	0.269442	0.924144	0.481954	0.305622	0.481954	0.206654	0.269442	0.694451	0.694451	0.533004	0.952478	0.206654	0.846306	0.155765	0.345025	0.305622	0.433375	0.640104	0.58597	0.747848	0.269442	0.433375	0.433375	0.924144	0.305622	0.115426	0.0134478	0.798951	0.986823	0.973202	0.533004	0.694451	0.23649	0.88846	0.798951	0.345025	0.115426	0.305622	0.433375	0.88846	0.0713447	0.952478	0.694451	0.798951	0.0109416	0.952478
Day 74	0.846306	0.179799	0.747848	0.433375	0.269442	0.533004	0.533004	0.206654	0.481954	0.924144	0.305622	0.846306	0.973202	0.481954	0.973202	0.305622	0.694451	0.88846	0.23649	0.973202	0.305622	0.986823	0.58597	0.694451	0.846306	0.387651	0.694451	0.640104	0.115426	0.533004	0.924144	0.88846	0.952478	0.305622	0.640104	0.0602674	0.994596	0.747848	0.481954	0.798951	0.694451	0.747848	0.387651	0.0354302	0.305622	0.747848	0.23649	0.798951	0.387651
Day 75	0.747848	0.481954	0.0602674	0.952478	0.305622	0.798951	0.433375	0.305622	0.747848	0.387651	0.481954	0.924144	0.88846	0.58597	0.433375	0.694451	0.58597	0.305622	0.206654	0.994596	0.924144	0.13437	0.798951	0.640104	0.533004	0.640104	0.269442	0.640104	0.387651	0.798951	0.88846	0.747848	0.640104	0.345025	0.387651	0.305622	0.952478	0.798951	0.924144	0.747848	0.0987359	0.747848	0.986823	0.924144	0.533004	0.269442	0.986823	0.387651	0.798951
Day 76	0.179799	0.846306	0.084106	0.846306	0.952478	0.481954	0.747848	0.694451	0.640104	0.533004	0.115426	0.747848	0.23649	0.973202	0.952478	0.387651	0.924144	0.924144	0.481954	0.998266	0.973202	0.924144	0.924144	0.433375	0.986823	0.433375	0.640104	0.533004	0.0987359	0.798951	0.88846	0.846306	0.0713447	0.58597	0.58597	0.155765	0.387651	0.924144	0.694451	0.345025	0.924144	0.747848	0.050698	0.305622	0.986823	0.694451	0.924144	0.387651	0.952478
Day 77	0.998266	0.387651	0.88846	0.305622	0.924144	0.533004	0.155765	0.747848	0.345025	0.305622	0.846306	0.640104	0.206654	0.924144	0.387651	0.798951	0.269442	0.846306	0.998266	0.694451	0.952478	0.924144	0.694451	0.747848	0.694451	0.305622	0.994596	0.305622	0.694451	0.640104	0.533004	0.179799	0.433375	0.846306	0.155765	0.0424705	0.206654	0.924144	0.640104	0.88846	0.58597	0.747848	0.694451	0.88846	0.179799	0.433375	0.994596	0.0987359	0.23649
Day 78	0.640104	0.155765	0.952478	0.973202	0.533004	0.481954	0.481954	0.433375	0.798951	0.973202	0.179799	0.747848	0.0424705	0.533004	0.998266	0.23649	0.58597	0.973202	0.924144	0.88846	0.179799	0.640104	0.640104	0.640104	0.846306	0.23649	0.533004	0.206654	0.986823	0.88846	0.481954	0.58597	0.0987359	0.0987359	0.694451	0.973202	0.798951	0.798951	0.269442	0.798951	0.846306	0.952478	0.846306	0.640104	0.694451	0.846306	0.952478	0.999604	0.694451
Day 79	0.973202	0.640104	0.481954	0.58597	0.387651	0.269442	0.533004	0.640104	0.88846	0.846306	0.952478	0.88846	0.050698	0.747848	0.88846	0.179799	0.0713447	0.846306	0.305622	0.952478	0.387651	0.640104	0.846306	0.924144	0.798951	0.269442	0.846306	0.88846	0.0987359	0.986823	0.973202	0.58597	0.58597	0.58597	0.305622	0.798951	0.798951	0.58597	0.269442	0.846306	0.846306	0.88846	0.23649	0.58597	0.345025	0.269442	0.533004	0.13437	0.924144
Day 80	0.694451	0.747848	0.533004	0.846306	0.433375	0.640104	0.206654	0.179799	0.88846	0.179799	0.694451	0.640104	0.88846	0.694451	0.345025	0.924144	0.924144	0.846306	0.58597	0.345025	0.747848	0.694451	0.747848	0.846306	0.305622	0.694451	0.846306	0.924144	0.798951	0.533004	0.694451	0.994596	0.13437	0.0713447	0.640104	0.23649	0.88846	0.798951	0.846306	0.0354302	0.952478	0.846306	0.155765	0.952478	0.481954	0.58597	0.924144	0.640104	0.0987359
Day 81	0.952478	0.533004	0.798951	0.387651	0.23649	0.433375	0.0987359	0.305622	0.305622	0.58597	0.050698	0.269442	0.694451	0.952478	0.13437	0.747848	0.88846	0.481954	0.747848	0.747848	0.58597	0.846306	0.694451	0.88846	0.433375	0.533004	0.924144	0.387651	0.433375	0.88846	0.747848	0.88846	0.433375	0.924144	0.694451	0.986823	0.084106	0.694451	0.13437	0.640104	0.387651	0.481954	0.846306	0.798951	0.798951	0.973202	0.58597	0.798951	0.747848
Day 82	0.23649	0.747848	0.029434	0.58597	0.88846	0.0200618	0.640104	0.387651	0.747848	0.179799	0.999604	0.747848	0.924144	0.747848	0.694451	0.58597	0.994596	0.640104	0.798951	0.433375	0.924144	0.269442	0.433375	0.269442	0.433375	0.747848	0.88846	0.481954	0.694451	0.694451	0.155765	0.345025	0.640104	0.084106	0.798951	0.640104	0.387651	0.694451	0.269442	0.533004	0.305622	0.747848	0.694451	0.433375	0.747848	0.58597	0.694451	0.387651	0.846306
Day 83	0.206654	0.58597	0.481954	0.58597	0.387651	0.694451	0.13437	0.533004	0.846306	0.88846	0.640104	0.986823	0.481954	0.58597	0.798951	0.973202	0.433375	0.952478	0.747848	0.88846	0.747848	0.846306	0.924144	0.747848	0.924144	0.533004	0.0987359	0.694451	0.58597	0.0602674	0.846306	0.747848	0.533004	0.533004	0.58597	0.115426	0.23649	0.433375	0.23649	0.481954	0.345025	0.973202	0.747848	0.305622	0.0987359	0.58597	0.798951	0.23649	0.924144
Day 84	0.640104	0.88846	0.269442	0.846306	0.640104	0.433375	0.798951	0.694451	0.0987359	0.0602674	0.846306	0.206654	0.973202	0.206654	0.924144	0.433375	0.345025	0.986823	0.481954	0.155765	0.986823	0.986823	0.179799	0.747848	0.387651	0.269442	0.747848	0.640104	0.0164595	0.58597	0.924144	0.747848	0.155765	0.269442	0.433375	0.481954	0.846306	0.747848	0.58597	0.846306	0.0164595	0.798951	0.481954	0.640104	0.798951	0.88846	0.533004	0.481954	0.88846
Day 85	0.640104	0.58597	0.798951	0.747848	0.846306	0.846306	0.952478	0.533004	0.58597	0.345025	0.58597	0.694451	0.924144	0.747848	0.269442	0.924144	0.533004	0.433375	0.952478	0.747848	0.747848	0.694451	0.998266	0.23649	0.88846	0.179799	0.206654	0.58597	0.58597	0.694451	0.694451	0.88846	0.387651	0.994596	0.846306	0.924144	0.640104	0.798951	0.206654	0.481954	0.798951	0.0987359	0.924144	0.846306	0.798951	0.481954	0.433375	0.0987359	0.999604
Day 86	0.640104	0.0713447	0.050698	0.747848	0.305622	0.433375	0.13437	0.952478	0.58597	0.00141739	0.533004	0.798951	0.952478	0.155765	0.640104	0.846306	0.973202	0.58597	0.23649	0.533004	0.747848	0.88846	0.533004	0.58597	0.387651	0.387651	0.533004	0.269442	0.533004	0.58597	0.433375	0.986823	0.0987359	0.481954	0.924144	0.533004	0.345025	0.58597	0.345025	0.305622	0.694451	0.387651	0.986823	0.694451	0.084106	0.694451	0.433375	0.481954	0.798951
Day 87	0.155765	0.345025	0.533004	0.23649	0.798951	0.973202	0.433375	0.115426	0.433375	0.58597	0.694451	0.986823	0.973202	0.387651	0.115426	0.206654	0.269442	0.206654	0.23649	0.986823	0.924144	0.206654	0.179799	0.924144	0.269442	0.481954	0.433375	0.179799	0.481954	0.433375	0.179799	0.640104	0.924144	0.88846	0.58597	0.179799	0.305622	0.798951	0.846306	0.13437	0.640104	0.798951	0.694451	0.798951	0.798951	0.747848	0.13437	0.345025	0.640104
Day 88	0.23649	0.481954	0.433375	0.640104	0.387651	0.973202	0.305622	0.924144	0.747848	0.0987359	0.387651	0.747848	0.747848	0.58597	0.694451	0.694451	0.050698	0.924144	0.88846	0.694451	0.345025	0.694451	0.23649	0.747848	0.88846	0.345025	0.88846	0.433375	0.269442	0.88846	0.0424705	0.846306	0.23649	0.58597	0.58597	0.155765	0.533004	0.23649	0.747848	0.640104	0.88846	0.115426	0.694451	0.13437	0.179799	0.747848	0.345025	0.433375	0.58597
Day 89	0.58597	0.924144	0.694451	0.533004	0.747848	0.305622	0.88846	0.533004	0.481954	0.155765	0.747848	0.694451	0.58597	0.694451	0.387651	0.747848	0.0134478	0.747848	0.973202	0.58597	0.798951	0.973202	0.994596	0.640104	0.952478	0.952478	0.305622	0.973202	0.694451	0.986823	0.747848	0.747848	0.345025	0.88846	0.798951	0.084106	0.694451	0.798951	0.994596	0.179799	0.747848	0.986823	0.433375	0.269442	0.973202	0.924144	0.798951	0.0987359	0.433375
Day 90	0.58597	0.58597	0.747848	0.694451	0.115426	0.115426	0.084106	0.747848	0.694451	0.305622	0.952478	0.58597	0.798951	0.747848	0.986823	0.88846	0.88846	0.846306	0.694451	0.58597	0.345025	0.798951	0.88846	0.433375	0.747848	0.387651	0.533004	0.533004	0.0354302	0.952478	0.13437	0.798951	0.58597	0.179799	0.640104	0.533004	0.269442	0.798951	0.206654	0.305622	0.747848	0.998266	0.345025	0.986823	0.88846	0.533004	0.13437	0.88846	0.533004
Day 91	0.798951	0.924144	0.58597	0.0713447	0.533004	0.973202	0.0354302	0.533004	0.952478	0.345025	0.973202	0.640104	0.23649	0.345025	0.924144	0.305622	0.23649	0.305622	0.179799	0.924144	0.924144	0.58597	0.994596	0.433375	0.13437	0.481954	0.798951	0.345025	0.0200618	0.433375	0.0602674	0.924144	0.179799	0.924144	0.88846	0.58597	0.798951	0.846306	0.305622	0.924144	0.387651	0.986823	0.798951	0.694451	0.846306	0.115426	0.0602674	0.0243509	0.994596
Day 92	0.533004	0.924144	0.58597	0.58597	0.58597	0.640104	0.58597	0.58597	0.798951	0.640104	0.345025	0.387651	0.640104	0.0713447	0.999604	0.798951	0.747848	0.481954	0.846306	0.798951	0.0713447	0.533004	0.58597	0.345025	0.88846	0.0987359	0.986823	0.798951	0.050698	0.305622	0.694451	0.846306	0.305622	0.924144	0.994596	0.846306	0.952478	0.924144	0.747848	0.952478	0.305622	0.88846	0.305622	0.640104	0.798951	0.640104	0.23649	0.994596	0.747848
Day 93	0.533004	0.924144	0.387651	0.88846	0.798951	0.0354302	0.0987359	0.747848	0.846306	0.206654	0.481954	0.952478	0.747848	0.846306	0.433375	0.747848	0.694451	0.846306	0.155765	0.747848	0.269442	0.269442	0.747848	0.640104	0.994596	0.747848	0.58597	0.23649	0.433375	0.269442	0.994596	0.640104	0.533004	0.952478	0.305622	0.88846	0.88846	0.846306	0.58597	0.533004	0.387651	0.58597	0.846306	0.115426	0.481954	0.305622	0.694451	0.305622	0.846306
Day 94	0.533004	0.345025	0.846306	0.973202	0.387651	0.694451	0.305622	0.88846	0.747848	0.433375	0.433375	0.747848	0.481954	0.58597	0.994596	0.798951	0.694451	0.994596	0.23649	0.747848	0.88846	0.533004	0.58597	0.994596	0.88846	0.952478	0.694451	0.0424705	0.13437	0.747848	0.433375	0.533004	0.846306	0.533004	0.387651	0.986823	0.88846	0.433375	0.994596	0.58597	0.0200618	0.269442	0.481954	0.481954	0.694451	0.924144	0.155765	0.433375	0.846306
Day 95	0.58597	0.0987359	0.640104	0.973202	0.88846	0.481954	0.846306	0.798951	0.747848	0.694451	0.694451	0.88846	0.533004	0.88846	0.924144	0.846306	0.88846	0.694451	0.58597	0.846306	0.798951	0.481954	0.481954	0.694451	0.694451	0.433375	0.994596	0.952478	0.084106	0.533004	0.798951	0.952478	0.640104	0.747848	0.88846	0.88846	0.846306	0.798951	0.694451	0.747848	0.0713447	0.747848	0.0602674	0.206654	0.640104	0.747848	0.694451	0.433375	0.481954
Day 96	0.747848	0.269442	0.924144	0.115426	0.481954	0.973202	0.952478	0.88846	0.747848	0.924144	0.694451	0.798951	0.88846	0.533004	0.994596	0.23649	0.533004	0.58597	0.994596	0.387651	0.481954	0.640104	0.481954	0.387651	0.952478	0.58597	0.387651	0.924144	0.23649	0.999604	0.23649	0.846306	0.305622	0.387651	0.747848	0.269442	0.155765	0.269442	0.694451	0.433375	0.23649	0.994596	0.387651	0.115426	0.747848	0.747848	0.846306	0.694451	0.387651
Day 97	0.481954	0.952478	0.481954	0.986823	0.846306	0.387651	0.23649	0.640104	0.846306	0.00366497	0.533004	0.640104	0.973202	0.23649	0.694451	0.924144	0.533004	0.747848	0.952478	0.433375	0.998266	0.88846	0.640104	0.694451	0.986823	0.973202	0.846306	0.994596	0.481954	0.481954	0.387651	0.924144	0.433375	0.481954	0.798951	0.23649	0.269442	0.533004	0.387651	0.206654	0.747848	0.481954	0.640104	0.387651	0.481954	0.305622	0.747848	0.846306	0.846306
Day 98	0.640104	0.387651	0.58597	0.994596	0.798951	0.345025	0.846306	0.924144	0.533004	0.58597	0.694451	0.924144	0.58597	0.481954	0.798951	0.387651	0.206654	0.952478	0.640104	0.345025	0.747848	0.533004	0.206654	0.747848	0.481954	0.846306	0.58597	0.533004	0.533004	0.973202	0.387651	0.952478	0.58597	0.179799	0.747848	0.433375	0.084106	0.88846	0.433375	0.640104	0.640104	0.973202	0.305622	0.798951	0.269442	0.798951	0.481954	0.179799	0.924144
Day 99	0.694451	0.798951	0.23649	0.0424705	0.694451	0.481954	0.640104	0.387651	0.924144	0.952478	0.206654	0.747848	0.986823	0.994596	0.798951	0.798951	0.798951	0.433375	0.798951	0.640104	0.433375	0.481954	0.640104	0.88846	0.88846	0.387651	0.58597	0.924144	0.269442	0.952478	0.481954	0.747848	0.533004	0.433375	0.798951	0.88846	0.387651	0.798951	0.533004	0.924144	0.694451	0.694451	0.88846	0.846306	0.747848	0.924144	0.798951	0.88846	0.952478
Day 100	0.952478	0.994596	0.533004	0.973202	0.846306	0.481954	0.0713447	0.305622	0.640104	0.798951	0.206654	0.640104	0.050698	0.747848	0.640104	0.88846	0.345025	0.994596	0.798951	0.58597	0.952478	0.269442	0.973202	0.345025	0.846306	0.533004	0.952478	0.846306	0.433375	0.533004	0.88846	0.533004	0.798951	0.0602674	0.433375	0.694451	0.387651	0.694451	0.433375	0.973202	0.694451	0.846306	0.481954	0.269442	0.999604	0.952478	0.88846	0.155765	0.747848
Day 101	0.924144	0.640104	0.0424705	0.640104	0.952478	0.924144	0.952478	0.952478	0.747848	0.179799	0.694451	0.973202	0.88846	0.305622	0.973202	0.798951	0.58597	0.640104	0.481954	0.481954	0.994596	0.994596	0.694451	0.640104	0.846306	0.433375	0.640104	0.640104	0.533004	0.973202	0.640104	0.640104	0.952478	0.23649	0.533004	0.58597	0.924144	0.533004	0.269442	0.88846	0.694451	0.13437	0.58597	0.179799	0.433375	0.747848	0.846306	0.694451	0.973202
Day 102	0.747848	0.345025	0.084106	0.0602674	0.694451	0.481954	0.640104	0.387651	0.846306	0.387651	0.533004	0.0987359	0.88846	0.58597	0.846306	0.952478	0.269442	0.747848	0.924144	0.206654	0.846306	0.179799	0.88846	0.694451	0.88846	0.694451	0.640104	0.387651	0.924144	0.924144	0.747848	0.433375	0.0424705	0.798951	0.433375	0.640104	0.798951	0.694451	0.0200618	0.269442	0.481954	0.084106	0.23649	0.206654	0.481954	0.179799	0.640104	0.846306	0.798951
Day 103	0.179799	0.269442	0.994596	0.58597	0.973202	0.747848	0.846306	0.747848	0.747848	0.798951	0.952478	0.88846	0.952478	0.58597	0.305622	0.481954	0.88846	0.994596	0.88846	0.387651	0.994596	0.973202	0.694451	0.994596	0.88846	0.88846	0.640104	0.58597	0.952478	0.694451	0.694451	0.973202	0.640104	0.798951	0.798951	0.481954	0.88846	0.481954	0.58597	0.694451	0.640104	0.481954	0.115426	0.640104	0.846306	0.994596	0.206654	0.846306	0.0109416
Day 104	0.58597	0.481954	0.694451	0.640104	0.694451	0.952478	0.952478	0.88846	0.798951	0.747848	0.533004	0.481954	0.305622	0.533004	0.305622	0.694451	0.084106	0.924144	0.88846	0.694451	0.924144	0.481954	0.533004	0.433375	0.305622	0.433375	0.13437	0.0354302	0.387651	0.481954	0.533004	0.58597	0.115426	0.999604	0.88846	0.58597	0.387651	0.345025	0.481954	0.0987359	0.973202	0.88846	0.084106	0.747848	0.387651	0.798951	0.973202	0.952478	0.747848
Day 105	0.846306	0.533004	0.0987359	0.029434	0.952478	0.846306	0.433375	0.798951	0.387651	0.533004	0.798951	0.640104	0.798951	0.952478	0.387651	0.345025	0.846306	0.387651	0.994596	0.846306	0.952478	0.973202	0.798951	0.640104	0.846306	0.88846	0.747848	0.694451	0.58597	0.747848	0.694451	0.747848	0.640104	0.640104	0.798951	0.798951	0.206654	0.846306	0.533004	0.0987359	0.973202	0.924144	0.694451	0.640104	0.694451	0.952478	0.798951	0.433375	0.952478
Day 106	0.747848	0.640104	0.640104	0.640104	0.747848	0.694451	0.798951	0.924144	0.88846	0.0354302	0.305622	0.694451	0.952478	0.747848	0.0713447	0.206654	0.00459929	0.387651	0.924144	0.640104	0.88846	0.345025	0.179799	0.029434	0.387651	0.747848	0.0109416	0.481954	0.747848	0.846306	0.533004	0.994596	0.0987359	0.115426	0.640104	0.846306	0.305622	0.179799	0.747848	0.481954	0.387651	0.798951	0.345025	0.88846	0.533004	0.179799	0.533004	0.640104	0.533004
Day 107	0.88846	0.924144	0.747848	0.694451	0.694451	0.88846	0.433375	0.924144	0.433375	0.533004	0.433375	0.846306	0.269442	0.88846	0.269442	0.973202	0.481954	0.13437	0.0987359	0.155765	0.846306	0.747848	0.994596	0.0987359	0.952478	0.433375	0.986823	0.798951	0.994596	0.694451	0.179799	0.952478	0.694451	0.994596	0.924144	0.952478	0.640104	0.986823	0.846306	0.58597	0.747848	0.533004	0.58597	0.084106	0.481954	0.084106	0.640104	0.179799	0.0713447
Day 108	0.387651	0.533004	0.747848	0.58597	0.345025	0.640104	0.88846	0.846306	0.747848	0.179799	0.640104	0.846306	0.747848	0.433375	0.23649	0.481954	0.23649	0.952478	0.0164595	0.747848	0.0424705	0.305622	0.88846	0.155765	0.88846	0.481954	0.952478	0.206654	0.269442	0.533004	0.640104	0.533004	0.88846	0.640104	0.179799	0.269442	0.387651	0.747848	0.924144	0.694451	0.952478	0.747848	0.694451	0.269442	0.269442	0.846306	0.640104	0.747848	0.23649
Day 109	0.533004	0.050698	0.640104	0.973202	0.433375	0.640104	0.305622	0.986823	0.994596	0.952478	0.433375	0.747848	0.986823	0.155765	0.533004	0.305622	0.533004	0.433375	0.694451	0.387651	0.640104	0.387651	0.640104	0.155765	0.640104	0.88846	0.155765	0.387651	0.23649	0.798951	0.694451	0.387651	0.973202	0.58597	0.433375	0.269442	0.433375	0.433375	0.58597	0.533004	0.640104	0.533004	0.387651	0.155765	0.305622	0.050698	0.88846	0.345025	0.269442
Day 110	0.155765	0.433375	0.986823	0.481954	0.269442	0.798951	0.640104	0.986823	0.952478	0.58597	0.88846	0.640104	0.206654	0.747848	0.952478	0.0243509	0.13437	0.345025	0.345025	0.084106	0.206654	0.640104	0.798951	0.846306	0.694451	0.481954	0.88846	0.924144	0.533004	0.994596	0.206654	0.640104	0.269442	0.747848	0.798951	0.00715327	0.387651	0.694451	0.952478	0.694451	0.0602674	0.23649	0.345025	0.0987359	0.58597	0.0713447	0.952478	0.0713447	0.533004
Day 111	0.747848	0.846306	0.0987359	0.58597	0.481954	0.798951	0.924144	0.88846	0.924144	0.345025	0.305622	0.88846	0.88846	0.345025	0.88846	0.694451	0.798951	0.986823	0.58597	0.747848	0.387651	0.179799	0.640104	0.345025	0.694451	0.747848	0.88846	0.88846	0.345025	0.994596	0.640104	0.345025	0.029434	0.640104	0.533004	0.433375	0.798951	0.973202	0.0243509	0.387651	0.050698	0.179799	0.305622	0.58597	0.206654	0.58597	0.387651	0.747848	0.952478
Day 112	0.924144	0.846306	0.387651	0.269442	0.206654	0.640104	0.694451	0.387651	0.533004	0.206654	0.433375	0.924144	0.640104	0.88846	0.798951	0.640104	0.88846	0.952478	0.88846	0.305622	0.694451	0.640104	0.88846	0.798951	0.345025	0.88846	0.994596	0.0987359	0.747848	0.747848	0.798951	0.533004	0.0713447	0.747848	0.084106	0.694451	0.155765	0.88846	0.084106	0.798951	0.0987359	0.88846	0.994596	0.345025	0.952478	0.481954	0.433375	0.387651	0.994596
Day 113	0.846306	0.305622	0.973202	0.179799	0.798951	0.694451	0.798951	0.747848	0.433375	0.155765	0.23649	0.924144	0.115426	0.13437	0.952478	0.952478	0.050698	0.345025	0.798951	0.345025	0.640104	0.924144	0.640104	0.269442	0.640104	0.433375	0.206654	0.952478	0.640104	0.694451	0.88846	0.924144	0.986823	0.387651	0.269442	0.640104	0.694451	0.23649	0.481954	0.533004	0.798951	0.998266	0.973202	0.533004	0.387651	0.973202	0.640104	0.58597	0.694451
Day 114	0.846306	0.952478	0.387651	0.924144	0.345025	0.694451	0.179799	0.481954	0.206654	0.115426	0.58597	0.994596	0.846306	0.846306	0.798951	0.747848	0.269442	0.998266	0.305622	0.640104	0.13437	0.694451	0.387651	0.345025	0.533004	0.269442	0.269442	0.986823	0.433375	0.345025	0.345025	0.798951	0.846306	0.747848	0.694451	0.640104	0.345025	0.640104	0.640104	0.206654	0.986823	0.88846	0.23649	0.58597	0.952478	0.433375	0.952478	0.533004	0.994596
Day 115	0.924144	0.305622	0.345025	0.88846	0.433375	0.305622	0.305622	0.846306	0.345025	0.206654	0.973202	0.433375	0.206654	0.640104	0.694451	0.88846	0.23649	0.846306	0.798951	0.88846	0.973202	0.269442	0.846306	0.640104	0.846306	0.88846	0.345025	0.694451	0.88846	0.694451	0.533004	0.998266	0.88846	0.747848	0.23649	0.747848	0.305622	0.999604	0.206654	0.433375	0.433375	0.481954	0.994596	0.694451	0.433375	0.88846	0.798951	0.994596	0.694451
Day 116	0.345025	0.846306	0.387651	0.345025	0.88846	0.952478	0.999604	0.640104	0.533004	0.694451	0.269442	0.155765	0.481954	0.58597	0.88846	0.994596	0.798951	0.999604	0.305622	0.952478	0.924144	0.994596	0.694451	0.115426	0.387651	0.924144	0.640104	0.640104	0.994596	0.747848	0.747848	0.345025	0.694451	0.747848	0.924144	0.269442	0.533004	0.0987359	0.694451	0.973202	0.58597	0.924144	0.58597	0.345025	0.998266	0.924144	0.747848	0.481954	0.986823
Day 117	0.694451	0.747848	0.269442	0.694451	0.23649	0.986823	0.640104	0.973202	0.481954	0.640104	0.846306	0.694451	0.994596	0.179799	0.433375	0.345025	0.433375	0.952478	0.694451	0.58597	0.846306	0.533004	0.924144	0.269442	0.155765	0.0987359	0.481954	0.798951	0.747848	0.533004	0.387651	0.206654	0.050698	0.694451	0.58597	0.58597	0.387651	0.88846	0.23649	0.973202	0.179799	0.58597	0.115426	0.952478	0.924144	0.58597	0.88846	0.481954	0.58597
Day 118	0.998266	0.533004	0.269442	0.798951	0.481954	0.798951	0.533004	0.433375	0.533004	0.798951	0.305622	0.533004	0.924144	0.433375	0.798951	0.533004	0.798951	0.433375	0.640104	0.694451	0.23649	0.973202	0.58597	0.481954	0.747848	0.179799	0.924144	0.973202	0.846306	0.387651	0.481954	0.924144	0.533004	0.387651	0.0713447	0.747848	0.533004	0.798951	0.305622	0.640104	0.694451	0.994596	0.387651	0.345025	0.694451	0.640104	0.305622	0.0602674	0.433375
Day 119	0.481954	0.58597	0.846306	0.345025	0.23649	0.155765	0.640104	0.115426	0.13437	0.206654	0.88846	0.747848	0.533004	0.640104	0.846306	0.994596	0.481954	0.994596	0.986823	0.387651	0.694451	0.798951	0.846306	0.179799	0.952478	0.58597	0.481954	0.345025	0.345025	0.924144	0.986823	0.88846	0.952478	0.433375	0.0354302	0.747848	0.533004	0.846306	0.640104	0.640104	0.345025	0.155765	0.694451	0.924144	0.58597	0.694451	0.433375	0.387651	0.533004
Day 120	0.23649	0.640104	0.88846	0.747848	0.640104	0.846306	0.694451	0.924144	0.88846	0.481954	0.13437	0.924144	0.533004	0.747848	0.994596	0.747848	0.387651	0.798951	0.798951	0.994596	0.986823	0.640104	0.747848	0.640104	0.23649	0.798951	0.345025	0.798951	0.694451	0.305622	0.973202	0.155765	0.533004	0.179799	0.58597	0.798951	0.206654	0.305622	0.481954	0.694451	0.798951	0.23649	0.747848	0.58597	0.924144	0.747848	0.345025	0.206654	0.640104
Day 121	0.798951	0.481954	0.387651	0.88846	0.924144	0.640104	0.481954	0.640104	0.23649	0.747848	0.533004	0.640104	0.0987359	0.305622	0.952478	0.846306	0.640104	0.747848	0.798951	0.747848	0.084106	0.88846	0.846306	0.924144	0.640104	0.155765	0.694451	0.640104	0.269442	0.23649	0.23649	0.0424705	0.433375	0.58597	0.846306	0.050698	0.924144	0.88846	0.533004	0.533004	0.88846	0.952478	0.88846	0.924144	0.0164595	0.798951	0.88846	0.533004	0.533004
Day 122	0.387651	0.0602674	0.952478	0.345025	0.084106	0.640104	0.998266	0.640104	0.58597	0.846306	0.305622	0.387651	0.179799	0.58597	0.694451	0.0713447	0.387651	0.58597	0.747848	0.846306	0.345025	0.58597	0.640104	0.0713447	0.747848	0.179799	0.433375	0.481954	0.155765	0.694451	0.798951	0.798951	0.986823	0.179799	0.798951	0.640104	0.846306	0.798951	0.994596	0.533004	0.994596	0.952478	0.58597	0.345025	0.88846	0.305622	0.694451	0.798951	0.206654
Day 123	0.481954	0.952478	0.88846	0.952478	0.694451	0.747848	0.533004	0.481954	0.481954	0.23649	0.952478	0.798951	0.973202	0.88846	0.88846	0.481954	0.345025	0.58597	0.58597	0.924144	0.640104	0.973202	0.269442	0.640104	0.924144	0.747848	0.640104	0.533004	0.88846	0.640104	0.747848	0.986823	0.798951	0.345025	0.115426	0.084106	0.694451	0.640104	0.58597	0.640104	0.798951	0.798951	0.846306	0.179799	0.640104	0.694451	0.533004	0.179799	0.433375
Day 124	0.694451	0.694451	0.640104	0.952478	0.798951	0.846306	0.433375	0.694451	0.694451	0.694451	0.58597	0.58597	0.58597	0.179799	0.305622	0.694451	0.0713447	0.973202	0.433375	0.747848	0.58597	0.269442	0.433375	0.798951	0.58597	0.179799	0.798951	0.747848	0.481954	0.387651	0.846306	0.694451	0.640104	0.798951	0.694451	0.58597	0.952478	0.747848	0.640104	0.23649	0.58597	0.952478	0.481954	0.269442	0.747848	0.387651	0.640104	0.305622	0.952478
Day 125	0.533004	0.747848	0.640104	0.846306	0.23649	0.58597	0.155765	0.798951	0.433375	0.640104	0.533004	0.58597	0.305622	0.952478	0.387651	0.433375	0.481954	0.924144	0.973202	0.846306	0.747848	0.640104	0.994596	0.269442	0.952478	0.0987359	0.694451	0.179799	0.640104	0.533004	0.973202	0.924144	0.13437	0.973202	0.050698	0.694451	0.747848	0.433375	0.994596	0.0713447	0.0602674	0.924144	0.747848	0.433375	0.179799	0.179799	0.481954	0.206654	0.846306
Day 126	0.88846	0.694451	0.345025	0.924144	0.846306	0.694451	0.269442	0.345025	0.179799	0.747848	0.846306	0.952478	0.481954	0.481954	0.640104	0.88846	0.533004	0.694451	0.58597	0.747848	0.798951	0.798951	0.206654	0.345025	0.747848	0.345025	0.481954	0.694451	0.88846	0.23649	0.952478	0.952478	0.481954	0.23649	0.58597	0.23649	0.433375	0.345025	0.433375	0.0243509	0.269442	0.481954	0.747848	0.533004	0.88846	0.481954	0.952478	0.694451	0.433375
Day 127	0.994596	0.747848	0.206654	0.533004	0.694451	0.481954	0.798951	0.58597	0.305622	0.694451	0.952478	0.23649	0.58597	0.924144	0.206654	0.924144	0.952478	0.58597	0.305622	0.986823	0.798951	0.481954	0.23649	0.798951	0.846306	0.433375	0.305622	0.206654	0.305622	0.88846	0.973202	0.924144	0.0987359	0.747848	0.846306	0.973202	0.533004	0.846306	0.994596	0.747848	0.88846	0.924144	0.481954	0.345025	0.345025	0.533004	0.973202	0.88846	0.179799
Day 128	0.533004	0.533004	0.88846	0.952478	0.846306	0.0602674	0.206654	0.846306	0.0424705	0.433375	0.269442	0.433375	0.924144	0.58597	0.798951	0.798951	0.269442	0.0713447	0.694451	0.640104	0.179799	0.640104	0.88846	0.747848	0.88846	0.798951	0.846306	0.206654	0.481954	0.640104	0.0134478	0.973202	0.029434	0.206654	0.433375	0.0424705	0.973202	0.640104	0.179799	0.798951	0.206654	0.269442	0.88846	0.345025	0.998266	0.433375	0.345025	0.58597	0.973202
Day 129	0.155765	0.23649	0.0602674	0.846306	0.924144	0.747848	0.924144	0.481954	0.269442	0.640104	0.798951	0.973202	0.973202	0.269442	0.747848	0.387651	0.798951	0.533004	0.694451	0.481954	0.747848	0.747848	0.433375	0.13437	0.13437	0.986823	0.846306	0.179799	0.206654	0.952478	0.694451	0.846306	0.640104	0.640104	0.58597	0.206654	0.640104	0.924144	0.58597	0.206654	0.747848	0.0354302	0.88846	0.269442	0.433375	0.305622	0.387651	0.345025	0.58597
Day 130	0.433375	0.433375	0.533004	0.58597	0.155765	0.387651	0.694451	0.387651	0.533004	0.798951	0.640104	0.924144	0.533004	0.986823	0.846306	0.640104	0.533004	0.747848	0.345025	0.846306	0.640104	0.345025	0.206654	0.694451	0.533004	0.798951	0.747848	0.433375	0.952478	0.798951	0.798951	0.155765	0.206654	0.387651	0.13437	0.58597	0.747848	0.481954	0.155765	0.084106	0.986823	0.88846	0.155765	0.533004	0.694451	0.179799	0.798951	0.533004	0.345025
Day 131	0.924144	0.58597	0.640104	0.179799	0.846306	0.640104	0.305622	0.13437	0.747848	0.846306	0.846306	0.798951	0.798951	0.973202	0.269442	0.994596	0.481954	0.694451	0.694451	0.640104	0.694451	0.433375	0.747848	0.533004	0.747848	0.747848	0.179799	0.694451	0.798951	0.640104	0.58597	0.747848	0.533004	0.88846	0.640104	0.58597	0.23649	0.433375	0.58597	0.179799	0.640104	0.179799	0.798951	0.694451	0.155765	0.23649	0.58597	0.0243509	0.924144
Day 132	0.924144	0.747848	0.179799	0.924144	0.952478	0.640104	0.694451	0.481954	0.433375	0.58597	0.694451	0.924144	0.999604	0.846306	0.952478	0.694451	0.084106	0.747848	0.924144	0.387651	0.694451	0.798951	0.747848	0.973202	0.973202	0.924144	0.999604	0.155765	0.481954	0.13437	0.13437	0.58597	0.345025	0.433375	0.58597	0.952478	0.798951	0.952478	0.533004	0.481954	0.694451	0.481954	0.694451	0.694451	0.694451	0.694451	0.050698	0.640104	0.640104
Day 133	0.694451	0.747848	0.747848	0.533004	0.640104	0.533004	0.640104	0.481954	0.084106	0.640104	0.798951	0.640104	0.924144	0.345025	0.924144	0.387651	0.0424705	0.305622	0.345025	0.533004	0.433375	0.481954	0.23649	0.924144	0.640104	0.747848	0.924144	0.798951	0.269442	0.747848	0.640104	0.533004	0.433375	0.694451	0.88846	0.973202	0.986823	0.747848	0.694451	0.115426	0.387651	0.798951	0.924144	0.798951	0.747848	0.533004	0.58597	0.533004	0.798951
Day 134	0.533004	0.846306	0.747848	0.846306	0.533004	0.924144	0.640104	0.58597	0.387651	0.846306	0.23649	0.88846	0.694451	0.481954	0.952478	0.747848	0.481954	0.533004	0.387651	0.640104	0.58597	0.533004	0.0713447	0.433375	0.747848	0.88846	0.305622	0.58597	0.58597	0.433375	0.88846	0.88846	0.694451	0.345025	0.88846	0.433375	0.640104	0.798951	0.952478	0.640104	0.533004	0.050698	0.155765	0.084106	0.206654	0.747848	0.533004	0.88846	0.640104
Day 135	0.433375	0.747848	0.640104	0.798951	0.973202	0.533004	0.155765	0.387651	0.481954	0.58597	0.924144	0.13437	0.846306	0.387651	0.88846	0.88846	0.387651	0.952478	0.747848	0.640104	0.23649	0.798951	0.115426	0.798951	0.179799	0.640104	0.084106	0.345025	0.155765	0.533004	0.694451	0.58597	0.798951	0.387651	0.694451	0.58597	0.798951	0.115426	0.798951	0.924144	0.533004	0.798951	0.0354302	0.694451	0.23649	0.924144	0.481954	0.387651	0.387651
Day 136	0.88846	0.640104	0.433375	0.694451	0.481954	0.58597	0.345025	0.798951	0.973202	0.433375	0.155765	0.640104	0.88846	0.88846	0.58597	0.694451	0.999604	0.999604	0.846306	0.747848	0.179799	0.640104	0.23649	0.23649	0.998266	0.13437	0.23649	0.798951	0.533004	0.846306	0.23649	0.798951	0.973202	0.23649	0.58597	0.206654	0.433375	0.798951	0.481954	0.0200618	0.640104	0.798951	0.640104	0.084106	0.694451	0.115426	0.433375	0.345025	0.115426
Day 137	0.846306	0.846306	0.973202	0.305622	0.694451	0.387651	0.88846	0.58597	0.88846	0.533004	0.387651	0.924144	0.533004	0.305622	0.747848	0.846306	0.694451	0.433375	0.798951	0.924144	0.269442	0.952478	0.179799	0.924144	0.387651	0.387651	0.846306	0.88846	0.58597	0.481954	0.640104	0.481954	0.952478	0.798951	0.798951	0.994596	0.269442	0.88846	0.88846	0.345025	0.994596	0.846306	0.798951	0.640104	0.345025	0.58597	0.433375	0.846306	0.640104
Day 138	0.694451	0.433375	0.640104	0.747848	0.155765	0.481954	0.533004	0.533004	0.846306	0.533004	0.179799	0.846306	0.387651	0.533004	0.387651	0.952478	0.155765	0.115426	0.58597	0.694451	0.694451	0.846306	0.269442	0.973202	0.433375	0.747848	0.999604	0.798951	0.481954	0.155765	0.798951	0.973202	0.433375	0.179799	0.747848	0.155765	0.640104	0.58597	0.924144	0.0424705	0.640104	0.973202	0.973202	0.206654	0.305622	0.345025	0.747848	0.387651	0.640104
Day 139	0.640104	0.433375	0.798951	0.640104	0.155765	0.58597	0.952478	0.58597	0.050698	0.58597	0.798951	0.58597	0.206654	0.481954	0.798951	0.481954	0.13437	0.88846	0.115426	0.846306	0.533004	0.481954	0.23649	0.533004	0.433375	0.206654	0.58597	0.952478	0.846306	0.533004	0.846306	0.924144	0.88846	0.924144	0.747848	0.88846	0.994596	0.694451	0.13437	0.58597	0.481954	0.994596	0.846306	0.269442	0.88846	0.846306	0.345025	0.58597	0.846306
Day 140	0.88846	0.115426	0.640104	0.387651	0.798951	0.387651	0.747848	0.481954	0.986823	0.952478	0.973202	0.345025	0.747848	0.798951	0.345025	0.924144	0.0987359	0.798951	0.747848	0.88846	0.747848	0.747848	0.798951	0.924144	0.387651	0.986823	0.0987359	0.387651	0.269442	0.846306	0.269442	0.88846	0.88846	0.13437	0.924144	0.58597	0.433375	0.747848	0.694451	0.952478	0.269442	0.305622	0.533004	0.387651	0.269442	0.345025	0.973202	0.533004	0.269442
Day 141	0.0602674	0.640104	0.433375	0.481954	0.640104	0.798951	0.88846	0.305622	0.846306	0.155765	0.640104	0.179799	0.640104	0.694451	0.58597	0.924144	0.924144	0.433375	0.305622	0.387651	0.846306	0.345025	0.58597	0.640104	0.305622	0.846306	0.640104	0.23649	0.986823	0.694451	0.747848	0.58597	0.846306	0.433375	0.050698	0.206654	0.269442	0.13437	0.640104	0.481954	0.58597	0.846306	0.747848	0.433375	0.694451	0.694451	0.88846	0.305622	0.23649
Day 142	0.924144	0.345025	0.640104	0.694451	0.269442	0.798951	0.747848	0.481954	0.986823	0.58597	0.694451	0.747848	0.88846	0.58597	0.994596	0.88846	0.387651	0.998266	0.115426	0.269442	0.88846	0.58597	0.846306	0.88846	0.640104	0.481954	0.694451	0.533004	0.206654	0.305622	0.481954	0.305622	0.387651	0.387651	0.433375	0.13437	0.23649	0.345025	0.694451	0.952478	0.747848	0.23649	0.747848	0.58597	0.345025	0.305622	0.747848	0.387651	0.481954
Day 143	0.924144	0.994596	0.305622	0.973202	0.694451	0.640104	0.269442	0.924144	0.924144	0.798951	0.58597	0.206654	0.973202	0.387651	0.798951	0.747848	0.387651	0.13437	0.846306	0.694451	0.694451	0.924144	0.640104	0.481954	0.88846	0.952478	0.846306	0.269442	0.387651	0.846306	0.88846	0.747848	0.88846	0.13437	0.58597	0.481954	0.58597	0.533004	0.387651	0.345025	0.798951	0.345025	0.345025	0.58597	0.88846	0.58597	0.345025	0.533004	0.345025
Day 144	0.345025	0.433375	0.0029083	0.694451	0.640104	0.58597	0.640104	0.23649	0.640104	0.23649	0.88846	0.952478	0.433375	0.88846	0.533004	0.58597	0.433375	0.640104	0.952478	0.640104	0.88846	0.952478	0.798951	0.694451	0.345025	0.747848	0.924144	0.481954	0.58597	0.533004	0.846306	0.23649	0.640104	0.433375	0.846306	0.533004	0.0243509	0.206654	0.481954	0.924144	0.433375	0.58597	0.206654	0.269442	0.640104	0.88846	0.798951	0.23649	0.640104
Day 145	0.999604	0.798951	0.640104	0.999604	0.387651	0.747848	0.846306	0.846306	0.747848	0.481954	0.533004	0.88846	0.533004	0.798951	0.345025	0.481954	0.179799	0.846306	0.533004	0.58597	0.973202	0.387651	0.58597	0.798951	0.387651	0.23649	0.387651	0.747848	0.533004	0.973202	0.986823	0.345025	0.952478	0.58597	0.952478	0.155765	0.846306	0.305622	0.640104	0.23649	0.924144	0.533004	0.640104	0.387651	0.387651	0.694451	0.88846	0.305622	0.994596
Day 146	0.640104	0.433375	0.747848	0.640104	0.433375	0.305622	0.747848	0.747848	0.23649	0.747848	0.952478	0.798951	0.846306	0.694451	0.798951	0.694451	0.00141739	0.798951	0.994596	0.13437	0.345025	0.433375	0.58597	0.747848	0.269442	0.387651	0.23649	0.640104	0.924144	0.0987359	0.345025	0.640104	0.747848	0.952478	0.58597	0.88846	0.58597	0.694451	0.88846	0.206654	0.481954	0.433375	0.533004	0.029434	0.694451	0.747848	0.345025	0.747848	0.533004
Day 147	0.846306	0.640104	0.433375	0.694451	0.345025	0.924144	0.747848	0.206654	0.694451	0.846306	0.433375	0.155765	0.387651	0.798951	0.846306	0.58597	0.345025	0.798951	0.433375	0.433375	0.155765	0.88846	0.952478	0.305622	0.747848	0.952478	0.924144	0.846306	0.58597	0.973202	0.88846	0.952478	0.924144	0.305622	0.640104	0.433375	0.58597	0.0602674	0.973202	0.88846	0.433375	0.798951	0.481954	0.00715327	0.000665357	0.694451	0.387651	0.305622	0.952478
Day 148	0.747848	0.694451	0.206654	0.481954	0.269442	0.994596	0.973202	0.387651	0.533004	0.58597	0.533004	0.846306	0.345025	0.747848	0.88846	0.269442	0.952478	0.481954	0.269442	0.23649	0.747848	0.694451	0.305622	0.305622	0.13437	0.23649	0.924144	0.88846	0.155765	0.924144	0.986823	0.58597	0.481954	0.640104	0.206654	0.846306	0.694451	0.798951	0.747848	0.846306	0.345025	0.387651	0.986823	0.640104	0.88846	0.640104	0.533004	0.179799	0.305622
Day 149	0.533004	0.747848	0.433375	0.846306	0.387651	0.747848	0.694451	0.986823	0.798951	0.694451	0.00715327	0.58597	0.305622	0.305622	0.58597	0.481954	0.973202	0.798951	0.640104	0.433375	0.924144	0.640104	0.846306	0.179799	0.747848	0.23649	0.798951	0.269442	0.269442	0.747848	0.533004	0.924144	0.798951	0.433375	0.747848	0.986823	0.846306	0.206654	0.23649	0.481954	0.533004	0.345025	0.924144	0.846306	0.88846	0.58597	0.924144	0.305622	0.269442
Day 150	0.747848	0.846306	0.798951	0.747848	0.58597	0.269442	0.0713447	0.846306	0.973202	0.13437	0.694451	0.0987359	0.924144	0.747848	0.924144	0.13437	0.345025	0.387651	0.986823	0.345025	0.640104	0.305622	0.694451	0.533004	0.952478	0.952478	0.155765	0.798951	0.305622	0.206654	0.206654	0.88846	0.694451	0.115426	0.952478	0.952478	0.533004	0.23649	0.694451	0.640104	0.973202	0.924144	0.305622	0.305622	0.533004	0.23649	0.640104	0.798951	0.58597
Day 151	0.345025	0.924144	0.345025	0.846306	0.973202	0.58597	0.994596	0.747848	0.58597	0.88846	0.846306	0.533004	0.747848	0.58597	0.269442	0.387651	0.533004	0.994596	0.206654	0.798951	0.747848	0.640104	0.481954	0.952478	0.179799	0.345025	0.640104	0.952478	0.924144	0.269442	0.481954	0.88846	0.533004	0.533004	0.533004	0.206654	0.533004	0.640104	0.269442	0.986823	0.179799	0.58597	0.88846	0.0109416	0.986823	0.798951	0.345025	0.952478	0.481954
Day 152	0.973202	0.345025	0.798951	0.88846	0.846306	0.798951	0.58597	0.305622	0.23649	0.481954	0.533004	0.640104	0.206654	0.481954	0.481954	0.269442	0.986823	0.694451	0.640104	0.345025	0.206654	0.994596	0.747848	0.0602674	0.269442	0.305622	0.640104	0.433375	0.640104	0.433375	0.846306	0.798951	0.846306	0.345025	0.952478	0.533004	0.345025	0.179799	0.694451	0.747848	0.88846	0.305622	0.924144	0.640104	0.747848	0.433375	0.694451	0.0243509	0.305622
Day 153	0.798951	0.924144	0.433375	0.924144	0.13437	0.084106	0.305622	0.640104	0.533004	0.747848	0.387651	0.994596	0.481954	0.747848	0.533004	0.798951	0.345025	0.640104	0.58597	0.846306	0.345025	0.694451	0.433375	0.58597	0.58597	0.747848	0.387651	0.0424705	0.269442	0.58597	0.747848	0.924144	0.694451	0.345025	0.345025	0.533004	0.798951	0.747848	0.58597	0.694451	0.269442	0.58597	0.846306	0.050698	0.952478	0.533004	0.747848	0.533004	0.387651
Day 154	0.994596	0.846306	0.640104	0.387651	0.747848	0.640104	0.305622	0.88846	0.387651	0.747848	0.88846	0.433375	0.88846	0.58597	0.798951	0.345025	0.481954	0.481954	0.433375	0.481954	0.973202	0.846306	0.694451	0.58597	0.88846	0.88846	0.305622	0.986823	0.481954	0.387651	0.13437	0.924144	0.798951	0.387651	0.88846	0.115426	0.846306	0.58597	0.0424705	0.88846	0.269442	0.798951	0.798951	0.694451	0.206654	0.481954	0.846306	0.694451	0.481954
Day 155	0.58597	0.846306	0.798951	0.994596	0.798951	0.88846	0.924144	0.179799	0.694451	0.387651	0.640104	0.747848	0.846306	0.88846	0.269442	0.433375	0.998266	0.345025	0.952478	0.640104	0.694451	0.58597	0.115426	0.433375	0.533004	0.23649	0.23649	0.345025	0.115426	0.387651	0.533004	0.640104	0.973202	0.694451	0.481954	0.694451	0.640104	0.952478	0.305622	0.58597	0.305622	0.924144	0.798951	0.387651	0.206654	0.23649	0.533004	0.533004	0.533004
Day 156	0.88846	0.533004	0.58597	0.58597	0.88846	0.533004	0.694451	0.973202	0.694451	0.88846	0.533004	0.640104	0.481954	0.747848	0.846306	0.88846	0.58597	0.952478	0.694451	0.694451	0.533004	0.694451	0.179799	0.994596	0.481954	0.952478	0.694451	0.747848	0.88846	0.269442	0.433375	0.58597	0.23649	0.994596	0.747848	0.747848	0.694451	0.58597	0.88846	0.640104	0.433375	0.387651	0.924144	0.58597	0.481954	0.206654	0.481954	0.924144	0.994596
Day 157	0.58597	0.206654	0.998266	0.88846	0.433375	0.58597	0.640104	0.846306	0.481954	0.155765	0.0713447	0.694451	0.846306	0.846306	0.747848	0.433375	0.798951	0.084106	0.998266	0.747848	0.23649	0.533004	0.533004	0.23649	0.747848	0.640104	0.387651	0.269442	0.88846	0.88846	0.747848	0.481954	0.798951	0.747848	0.433375	0.798951	0.994596	0.084106	0.747848	0.481954	0.0713447	0.433375	0.533004	0.433375	9.84853e-05	0.269442	0.00886537	0.387651	0.23649
Day 158	0.952478	0.640104	0.846306	0.846306	0.747848	0.640104	0.924144	0.973202	0.973202	0.387651	0.0713447	0.798951	0.387651	0.23649	0.084106	0.846306	0.58597	0.387651	0.846306	0.747848	0.58597	0.747848	0.13437	0.58597	0.533004	0.973202	0.269442	0.694451	0.0424705	0.986823	0.305622	0.481954	0.58597	0.533004	0.88846	0.305622	0.798951	0.58597	0.179799	0.986823	0.58597	0.305622	0.305622	0.433375	0.23649	0.206654	0.23649	0.533004	0.115426
Day 159	0.694451	0.952478	0.952478	0.387651	0.084106	0.640104	0.924144	0.747848	0.747848	0.433375	0.973202	0.694451	0.952478	0.533004	0.694451	0.345025	0.58597	0.798951	0.345025	0.747848	0.747848	0.846306	0.533004	0.640104	0.88846	0.387651	0.88846	0.640104	0.924144	0.640104	0.846306	0.58597	0.952478	0.305622	0.694451	0.533004	0.387651	0.994596	0.694451	0.305622	0.0243509	0.798951	0.433375	0.58597	0.798951	0.433375	0.206654	0.694451	0.798951
Day 160	0.640104	0.155765	0.846306	0.23649	0.994596	0.846306	0.986823	0.58597	0.986823	0.13437	0.640104	0.88846	0.433375	0.345025	0.481954	0.481954	0.88846	0.952478	0.206654	0.345025	0.115426	0.747848	0.798951	0.747848	0.433375	0.533004	0.433375	0.305622	0.798951	0.0424705	0.0987359	0.155765	0.798951	0.747848	0.481954	0.206654	0.433375	0.481954	0.155765	0.747848	0.640104	0.481954	0.115426	0.481954	0.58597	0.050698	0.433375	0.345025	0.269442
Day 161	0.846306	0.640104	0.23649	0.798951	0.747848	0.88846	0.694451	0.305622	0.924144	0.798951	0.23649	0.88846	0.846306	0.269442	0.0029083	0.952478	0.0987359	0.481954	0.973202	0.694451	0.846306	0.694451	0.481954	0.206654	0.952478	0.533004	0.533004	0.924144	0.387651	0.533004	0.269442	0.387651	0.798951	0.387651	0.694451	0.973202	0.0602674	0.952478	0.994596	0.13437	0.694451	0.13437	0.084106	0.694451	0.155765	0.694451	0.387651	0.155765	0.269442
Day 162	0.533004	0.88846	0.694451	0.433375	0.533004	0.58597	0.694451	0.640104	0.88846	0.694451	0.88846	0.798951	0.345025	0.23649	0.798951	0.433375	0.952478	0.694451	0.747848	0.533004	0.533004	0.798951	0.179799	0.387651	0.305622	0.88846	0.433375	0.269442	0.179799	0.747848	0.481954	0.88846	0.747848	0.747848	0.88846	0.269442	0.58597	0.694451	0.924144	0.798951	0.846306	0.924144	0.387651	0.58597	0.433375	0.305622	0.994596	0.269442	0.0713447
Day 163	0.846306	0.88846	0.305622	0.269442	0.640104	0.694451	0.88846	0.305622	0.640104	0.986823	0.88846	0.924144	0.115426	0.952478	0.269442	0.952478	0.694451	0.88846	0.798951	0.798951	0.694451	0.13437	0.269442	0.305622	0.973202	0.433375	0.798951	0.345025	0.387651	0.747848	0.433375	0.694451	0.747848	0.58597	0.206654	0.640104	0.58597	0.88846	0.387651	0.952478	0.387651	0.88846	0.050698	0.973202	0.694451	0.986823	0.798951	0.58597	0.481954
Day 164	0.481954	0.952478	0.533004	0.23649	0.433375	0.846306	0.269442	0.155765	0.924144	0.533004	0.694451	0.924144	0.952478	0.747848	0.694451	0.23649	0.58597	0.747848	0.481954	0.305622	0.88846	0.23649	0.58597	0.640104	0.924144	0.345025	0.952478	0.88846	0.88846	0.694451	0.798951	0.481954	0.58597	0.846306	0.924144	0.433375	0.387651	0.481954	0.481954	0.846306	0.846306	0.58597	0.23649	0.433375	0.387651	0.345025	0.998266	0.798951	0.846306
Day 165	0.345025	0.694451	0.481954	0.23649	0.952478	0.747848	0.269442	0.973202	0.747848	0.481954	0.481954	0.798951	0.88846	0.973202	0.640104	0.387651	0.88846	0.433375	0.206654	0.23649	0.387651	0.924144	0.640104	0.640104	0.206654	0.998266	0.924144	0.13437	0.206654	0.694451	0.994596	0.305622	0.798951	0.640104	0.269442	0.640104	0.694451	0.179799	0.58597	0.23649	0.433375	0.999604	0.88846	0.533004	0.269442	0.694451	0.433375	0.155765	0.533004
Day 166	0.58597	0.846306	0.533004	0.640104	0.13437	0.58597	0.433375	0.924144	0.533004	0.924144	0.58597	0.58597	0.924144	0.998266	0.88846	0.694451	0.58597	0.433375	0.433375	0.433375	0.0713447	0.13437	0.305622	0.481954	0.924144	0.88846	0.58597	0.973202	0.798951	0.387651	0.88846	0.88846	0.88846	0.846306	0.994596	0.88846	0.924144	0.798951	0.798951	0.23649	0.58597	0.050698	0.924144	0.0987359	0.115426	0.747848	0.88846	0.994596	0.533004
Day 167	0.694451	0.58597	0.269442	0.973202	0.973202	0.387651	0.084106	0.88846	0.952478	0.481954	0.640104	0.533004	0.747848	0.533004	0.533004	0.640104	0.994596	0.533004	0.747848	0.640104	0.305622	0.694451	0.88846	0.747848	0.58597	0.387651	0.387651	0.305622	0.0164595	0.433375	0.58597	0.846306	0.533004	0.798951	0.798951	0.798951	0.88846	0.640104	0.798951	0.533004	0.533004	0.924144	0.952478	0.747848	0.58597	0.747848	0.481954	0.58597	0.179799
Day 168	0.798951	0.694451	0.387651	0.640104	0.387651	0.58597	0.747848	0.640104	0.694451	0.481954	0.387651	0.846306	0.88846	0.973202	0.58597	0.694451	0.58597	0.846306	0.533004	0.952478	0.640104	0.994596	0.640104	0.0243509	0.58597	0.533004	0.994596	0.747848	0.0109416	0.640104	0.13437	0.798951	0.58597	0.206654	0.481954	0.747848	0.387651	0.640104	0.846306	0.747848	0.533004	0.269442	0.58597	0.798951	0.640104	0.206654	0.640104	0.00574781	0.640104
Day 169	0.13437	0.23649	0.640104	0.994596	0.179799	0.481954	0.179799	0.694451	0.387651	0.0424705	0.481954	0.0602674	0.88846	0.533004	0.305622	0.747848	0.58597	0.986823	0.0713447	0.433375	0.58597	0.747848	0.23649	0.58597	0.640104	0.846306	0.206654	0.387651	0.433375	0.88846	0.747848	0.481954	0.798951	0.23649	0.798951	0.155765	0.924144	0.88846	0.88846	0.58597	0.694451	0.846306	0.533004	0.58597	0.747848	0.533004	0.58597	0.986823	0.747848
Day 170	0.747848	0.986823	0.747848	0.694451	0.345025	0.747848	0.924144	0.846306	0.952478	0.747848	0.640104	0.952478	0.433375	0.747848	0.179799	0.387651	0.206654	0.115426	0.924144	0.640104	0.747848	0.88846	0.798951	0.433375	0.986823	0.533004	0.994596	0.798951	0.481954	0.58597	0.433375	0.640104	0.433375	0.206654	0.88846	0.0424705	0.694451	0.433375	0.206654	0.994596	0.973202	0.88846	0.694451	0.305622	0.640104	0.694451	0.23649	0.0987359	0.798951
Day 171	0.846306	0.58597	0.58597	0.640104	0.155765	0.23649	0.747848	0.155765	0.481954	0.973202	0.481954	0.747848	0.798951	0.533004	0.694451	0.694451	0.305622	0.924144	0.973202	0.994596	0.269442	0.345025	0.206654	0.994596	0.481954	0.973202	0.269442	0.640104	0.994596	0.924144	0.269442	0.747848	0.533004	0.305622	0.798951	0.0243509	0.533004	0.206654	0.0109416	0.387651	0.206654	0.798951	0.973202	0.481954	0.88846	0.387651	0.387651	0.924144	0.994596
Day 172	0.998266	0.640104	0.179799	0.533004	0.986823	0.029434	0.846306	0.640104	0.433375	0.798951	0.179799	0.155765	0.533004	0.23649	0.58597	0.533004	0.433375	0.050698	0.694451	0.998266	0.23649	0.88846	0.694451	0.694451	0.973202	0.206654	0.533004	0.433375	0.269442	0.640104	0.533004	0.973202	0.640104	0.640104	0.924144	0.433375	0.433375	0.084106	0.387651	0.387651	0.846306	0.924144	0.345025	0.269442	0.269442	0.0987359	0.58597	0.0424705	0.747848
Day 173	0.533004	0.798951	0.433375	0.846306	0.433375	0.58597	0.846306	0.747848	0.640104	0.345025	0.747848	0.387651	0.640104	0.0109416	0.986823	0.952478	0.481954	0.952478	0.747848	0.798951	0.179799	0.694451	0.387651	0.305622	0.747848	0.387651	0.387651	0.694451	0.23649	0.0713447	0.747848	0.533004	0.798951	0.387651	0.533004	0.533004	0.481954	0.973202	0.481954	0.747848	0.206654	0.952478	0.269442	0.694451	0.23649	0.798951	0.952478	0.387651	0.533004
Day 174	0.798951	0.924144	0.533004	0.798951	0.747848	0.345025	0.798951	0.387651	0.387651	0.155765	0.924144	0.345025	0.640104	0.747848	0.269442	0.924144	0.269442	0.269442	0.433375	0.846306	0.305622	0.345025	0.58597	0.640104	0.798951	0.798951	0.481954	0.179799	0.846306	0.0134478	0.952478	0.640104	0.533004	0.58597	0.481954	0.387651	0.533004	0.533004	0.481954	0.640104	0.924144	0.345025	0.23649	0.694451	0.433375	0.747848	0.269442	0.747848	0.269442
Day 175	0.846306	0.973202	0.533004	0.433375	0.973202	0.533004	0.0713447	0.387651	0.846306	0.23649	0.481954	0.387651	0.994596	0.846306	0.88846	0.23649	0.747848	0.846306	0.481954	0.998266	0.798951	0.994596	0.973202	0.846306	0.433375	0.269442	0.13437	0.115426	0.305622	0.533004	0.433375	0.481954	0.305622	0.58597	0.433375	0.481954	0.58597	0.88846	0.269442	0.694451	0.694451	0.747848	0.533004	0.846306	0.694451	0.23649	0.952478	0.58597	0.640104
Day 176	0.986823	0.115426	0.58597	0.747848	0.345025	0.924144	0.88846	0.846306	0.155765	0.747848	0.269442	0.533004	0.387651	0.305622	0.846306	0.269442	0.694451	0.345025	0.694451	0.387651	0.58597	0.973202	0.305622	0.694451	0.747848	0.433375	0.433375	0.433375	0.640104	0.115426	0.952478	0.798951	0.846306	0.58597	0.533004	0.115426	0.747848	0.269442	0.345025	0.846306	0.952478	0.747848	0.433375	0.0987359	0.345025	0.269442	0.481954	0.0987359	0.986823
Day 177	0.640104	0.387651	0.798951	0.88846	0.846306	0.846306	0.179799	0.533004	0.973202	0.798951	0.798951	0.23649	0.387651	0.747848	0.694451	0.798951	0.23649	0.694451	0.798951	0.798951	0.155765	0.747848	0.798951	0.694451	0.58597	0.798951	0.994596	0.798951	0.00229826	0.269442	0.846306	0.924144	0.747848	0.155765	0.640104	0.747848	0.88846	0.58597	0.747848	0.58597	0.179799	0.994596	0.13437	0.846306	0.694451	0.345025	0.0424705	0.387651	0.23649
Day 178	0.952478	0.640104	0.694451	0.387651	0.640104	0.952478	0.88846	0.23649	0.88846	0.952478	0.798951	0.88846	0.23649	0.694451	0.433375	0.846306	0.155765	0.533004	0.924144	0.973202	0.952478	0.305622	0.846306	0.846306	0.88846	0.694451	0.269442	0.269442	0.179799	0.58597	0.533004	0.924144	0.305622	0.924144	0.747848	0.640104	0.798951	0.206654	0.481954	0.88846	0.924144	0.481954	0.798951	0.433375	0.179799	0.115426	0.269442	0.88846	0.23649
Day 179	0.0602674	0.846306	0.798951	0.798951	0.694451	0.747848	0.747848	0.58597	0.994596	0.846306	0.640104	0.305622	0.533004	0.846306	0.58597	0.050698	0.533004	0.345025	0.433375	0.973202	0.481954	0.433375	0.179799	0.533004	0.58597	0.533004	0.115426	0.387651	0.23649	0.846306	0.640104	0.23649	0.999604	0.433375	0.952478	0.00574781	0.269442	0.433375	0.798951	0.640104	0.640104	0.481954	0.640104	0.387651	0.533004	0.924144	0.13437	0.269442	0.115426
Day 180	0.747848	0.345025	0.269442	0.179799	0.155765	0.58597	0.747848	0.433375	0.846306	0.694451	0.694451	0.345025	0.387651	0.924144	0.846306	0.481954	0.640104	0.269442	0.433375	0.924144	0.387651	0.533004	0.58597	0.387651	0.533004	0.798951	0.88846	0.58597	0.050698	0.798951	0.433375	0.387651	0.387651	0.846306	0.952478	0.387651	0.481954	0.747848	0.999944	0.433375	0.13437	0.0713447	0.481954	0.345025	0.747848	0.973202	0.533004	0.433375	0.924144
Day 181	0.952478	0.88846	0.747848	0.58597	0.533004	0.13437	0.58597	0.952478	0.58597	0.387651	0.747848	0.924144	0.747848	0.206654	0.533004	0.387651	0.481954	0.798951	0.23649	0.924144	0.533004	0.973202	0.88846	0.481954	0.952478	0.694451	0.694451	0.798951	0.13437	0.23649	0.694451	0.994596	0.694451	0.798951	0.986823	0.433375	0.533004	0.640104	0.58597	0.269442	0.387651	0.179799	0.88846	0.387651	0.433375	0.747848	0.269442	0.345025	0.973202
Day 182	0.798951	0.846306	0.798951	0.846306	0.433375	0.23649	0.88846	0.58597	0.58597	0.846306	0.269442	0.694451	0.846306	0.88846	0.694451	0.115426	0.13437	0.533004	0.050698	0.58597	0.747848	0.387651	0.994596	0.481954	0.952478	0.433375	0.179799	0.58597	0.694451	0.305622	0.345025	0.973202	0.481954	0.924144	0.952478	0.747848	0.206654	0.747848	0.924144	0.387651	0.029434	0.924144	0.88846	0.269442	0.58597	0.387651	0.640104	0.924144	0.846306
Day 183	0.952478	0.952478	0.924144	0.640104	0.846306	0.481954	0.640104	0.994596	0.155765	0.846306	0.533004	0.998266	0.269442	0.798951	0.481954	0.533004	0.798951	0.986823	0.345025	0.973202	0.13437	0.952478	0.88846	0.846306	0.846306	0.345025	0.694451	0.747848	0.269442	0.155765	0.798951	0.88846	0.747848	0.640104	0.694451	0.533004	0.88846	0.305622	0.694451	0.694451	0.747848	0.115426	0.924144	0.798951	0.206654	0.206654	0.481954	0.533004	0.798951
Day 184	0.798951	0.58597	0.269442	0.23649	0.433375	0.986823	0.747848	0.88846	0.58597	0.345025	0.924144	0.345025	0.952478	0.433375	0.481954	0.155765	0.269442	0.481954	0.58597	0.798951	0.694451	0.269442	0.269442	0.0713447	0.481954	0.88846	0.694451	0.952478	0.88846	0.846306	0.694451	0.694451	0.924144	0.13437	0.994596	0.694451	0.305622	0.206654	0.481954	0.846306	0.694451	0.206654	0.846306	0.798951	0.58597	0.58597	0.88846	0.58597	0.481954
Day 185	0.798951	0.846306	0.58597	0.798951	0.88846	0.305622	0.533004	0.952478	0.58597	0.481954	0.998266	0.694451	0.986823	0.88846	0.269442	0.433375	0.924144	0.846306	0.924144	0.694451	0.433375	0.533004	0.952478	0.694451	0.846306	0.58597	0.533004	0.973202	0.433375	0.533004	0.481954	0.798951	0.694451	0.084106	0.481954	0.924144	0.952478	0.747848	0.481954	0.387651	0.387651	0.13437	0.481954	0.345025	0.88846	0.387651	0.23649	0.23649	0.269442
Day 186	0.433375	0.924144	0.433375	0.433375	0.747848	0.433375	0.973202	0.481954	0.747848	0.533004	0.924144	0.798951	0.694451	0.924144	0.533004	0.88846	0.269442	0.798951	0.798951	0.952478	0.747848	0.433375	0.179799	0.155765	0.533004	0.640104	0.305622	0.88846	0.00715327	0.694451	0.387651	0.694451	0.433375	0.952478	0.952478	0.747848	0.0602674	0.345025	0.88846	0.387651	0.58597	0.23649	0.433375	0.433375	0.533004	0.88846	0.58597	0.345025	0.305622
Day 187	0.747848	0.58597	0.387651	0.58597	0.269442	0.206654	0.533004	0.952478	0.0602674	0.924144	0.798951	0.747848	0.846306	0.952478	0.640104	0.88846	0.533004	0.387651	0.952478	0.433375	0.747848	0.924144	0.846306	0.994596	0.846306	0.58597	0.924144	0.58597	0.206654	0.050698	0.798951	0.88846	0.747848	0.269442	0.387651	0.433375	0.973202	0.986823	0.58597	0.084106	0.952478	0.924144	0.952478	0.115426	0.640104	0.305622	0.640104	0.694451	0.640104
Day 188	0.481954	0.798951	0.433375	0.798951	0.13437	0.998266	0.23649	0.533004	0.305622	0.747848	0.694451	0.998266	0.084106	0.433375	0.694451	0.345025	0.846306	0.269442	0.924144	0.747848	0.640104	0.269442	0.640104	0.345025	0.798951	0.58597	0.798951	0.798951	0.88846	0.747848	0.846306	0.305622	0.924144	0.305622	0.433375	0.206654	0.58597	0.88846	0.58597	0.924144	0.924144	0.798951	0.798951	0.533004	0.88846	0.798951	0.084106	0.13437	0.88846
Day 189	0.387651	0.433375	0.694451	0.986823	0.305622	0.345025	0.640104	0.88846	0.58597	0.747848	0.88846	0.433375	0.88846	0.58597	0.986823	0.533004	0.924144	0.640104	0.533004	0.481954	0.345025	0.345025	0.345025	0.0243509	0.269442	0.387651	0.88846	0.345025	0.0602674	0.305622	0.155765	0.952478	0.986823	0.433375	0.924144	0.58597	0.694451	0.206654	0.533004	0.747848	0.387651	0.58597	0.88846	0.533004	0.58597	0.846306	0.88846	0.269442	0.88846
Day 190	0.747848	0.952478	0.798951	0.58597	0.694451	0.58597	0.694451	0.433375	0.58597	0.747848	0.924144	0.973202	0.694451	0.050698	0.694451	0.481954	0.481954	0.924144	0.924144	0.433375	0.58597	0.640104	0.973202	0.179799	0.88846	0.846306	0.481954	0.924144	0.23649	0.481954	0.206654	0.924144	0.88846	0.481954	0.994596	0.694451	0.533004	0.481954	0.88846	0.269442	0.58597	0.640104	0.952478	0.13437	0.269442	0.694451	0.58597	0.747848	0.206654
Day 191	0.206654	0.58597	0.115426	0.433375	0.533004	0.798951	0.387651	0.050698	0.88846	0.206654	0.694451	0.533004	0.846306	0.973202	0.640104	0.179799	0.305622	0.345025	0.747848	0.269442	0.88846	0.747848	0.846306	0.305622	0.798951	0.88846	0.986823	0.88846	0.387651	0.846306	0.269442	0.179799	0.924144	0.640104	0.640104	0.973202	0.387651	0.694451	0.694451	0.533004	0.952478	0.387651	0.58597	0.533004	0.23649	0.179799	0.23649	0.0987359	0.88846
Day 192	0.986823	0.88846	0.345025	0.924144	0.694451	0.640104	0.305622	0.481954	0.58597	0.640104	0.798951	0.533004	0.924144	0.952478	0.846306	0.387651	0.481954	0.846306	0.747848	0.924144	0.58597	0.481954	0.952478	0.694451	0.747848	0.084106	0.269442	0.747848	0.533004	0.58597	0.533004	0.846306	0.533004	0.88846	0.640104	0.88846	0.0713447	0.694451	0.433375	0.986823	0.747848	0.23649	0.640104	0.206654	0.640104	0.179799	0.345025	0.747848	0.206654
Day 193	0.305622	0.747848	0.994596	0.387651	0.694451	0.973202	0.305622	0.206654	0.846306	0.23649	0.269442	0.952478	0.952478	0.050698	0.88846	0.533004	0.23649	0.952478	0.846306	0.994596	0.640104	0.640104	0.58597	0.269442	0.387651	0.0713447	0.994596	0.798951	0.0243509	0.58597	0.994596	0.433375	0.88846	0.481954	0.973202	0.747848	0.0354302	0.747848	0.481954	0.23649	0.924144	0.481954	0.986823	0.269442	0.694451	0.924144	0.206654	0.305622	0.179799
Day 194	0.924144	0.88846	0.481954	0.924144	0.798951	0.0602674	0.747848	0.798951	0.58597	0.924144	0.345025	0.387651	0.924144	0.846306	0.846306	0.846306	0.846306	0.305622	0.798951	0.640104	0.481954	0.533004	0.640104	0.345025	0.640104	0.640104	0.481954	0.533004	0.640104	0.533004	0.345025	0.640104	0.481954	0.924144	0.533004	0.640104	0.305622	0.305622	0.0602674	0.206654	0.798951	0.345025	0.798951	0.846306	0.433375	0.481954	0.345025	0.58597	0.640104
Day 195	0.640104	0.747848	0.640104	0.481954	0.973202	0.640104	0.846306	0.88846	0.58597	0.58597	0.481954	0.952478	0.533004	0.798951	0.994596	0.155765	0.747848	0.23649	0.433375	0.640104	0.999944	0.798951	0.305622	0.694451	0.924144	0.88846	0.952478	0.694451	0.481954	0.433375	0.481954	0.533004	0.747848	0.433375	0.533004	0.0713447	0.0987359	0.433375	0.747848	0.798951	0.345025	0.747848	0.269442	0.305622	0.433375	0.747848	0.924144	0.533004	0.345025
Day 196	0.58597	0.433375	0.387651	0.305622	0.952478	0.305622	0.694451	0.640104	0.640104	0.58597	0.00886537	0.58597	0.846306	0.433375	0.533004	0.58597	0.206654	0.640104	0.952478	0.387651	0.952478	0.798951	0.00574781	0.533004	0.798951	0.58597	0.747848	0.305622	0.747848	0.345025	0.155765	0.973202	0.924144	0.952478	0.88846	0.206654	0.179799	0.798951	0.533004	0.433375	0.747848	0.846306	0.88846	0.433375	0.433375	0.481954	0.924144	0.345025	0.640104
Day 197	0.973202	0.88846	0.206654	0.994596	0.0987359	0.924144	0.924144	0.88846	0.747848	0.155765	0.433375	0.345025	0.640104	0.798951	0.694451	0.533004	0.269442	0.640104	0.23649	0.973202	0.206654	0.433375	0.973202	0.88846	0.747848	0.58597	0.269442	0.986823	0.0354302	0.994596	0.387651	0.481954	0.798951	0.433375	0.179799	0.533004	0.88846	0.481954	0.387651	0.694451	0.798951	0.305622	0.084106	0.952478	0.999604	0.924144	0.747848	0.155765	0.345025
Day 198	0.58597	0.433375	0.533004	0.481954	0.050698	0.952478	0.88846	0.798951	0.88846	0.533004	0.973202	0.924144	0.640104	0.58597	0.58597	0.88846	0.345025	0.345025	0.0424705	0.694451	0.846306	0.533004	0.58597	0.387651	0.387651	0.58597	0.23649	0.115426	0.0987359	0.533004	0.13437	0.846306	0.747848	0.179799	0.533004	0.305622	0.747848	0.952478	0.798951	0.155765	0.345025	0.798951	0.640104	0.533004	0.694451	0.58597	0.640104	0.084106	0.433375
Day 199	0.88846	0.269442	0.00886537	0.694451	0.846306	0.0602674	0.846306	0.88846	0.88846	0.481954	0.58597	0.798951	0.994596	0.050698	0.973202	0.88846	0.846306	0.747848	0.986823	0.798951	0.747848	0.345025	0.640104	0.747848	0.952478	0.973202	0.533004	0.179799	0.00141739	0.952478	0.305622	0.387651	0.798951	0.924144	0.0354302	0.23649	0.179799	0.481954	0.694451	0.481954	0.994596	0.924144	0.481954	0.269442	0.986823	0.179799	0.13437	0.58597	0.179799
Day 200	0.433375	0.747848	0.952478	0.694451	0.640104	0.13437	0.747848	0.798951	0.433375	0.433375	0.846306	0.640104	0.798951	0.88846	0.115426	0.533004	0.640104	0.798951	0.481954	0.846306	0.952478	0.973202	0.846306	0.88846	0.924144	0.846306	0.798951	0.206654	0.050698	0.433375	0.155765	0.533004	0.747848	0.924144	0.387651	0.58597	0.23649	0.994596	0.846306	0.0602674	0.640104	0.924144	0.640104	0.846306	0.269442	0.433375	0.387651	0.533004	0.640104
Day 201	0.640104	0.58597	0.533004	0.846306	0.846306	0.994596	0.952478	0.846306	0.387651	0.994596	0.88846	0.0713447	0.345025	0.206654	0.640104	0.481954	0.640104	0.694451	0.640104	0.924144	0.694451	0.481954	0.481954	0.747848	0.694451	0.798951	0.115426	0.115426	0.155765	0.533004	0.747848	0.640104	0.846306	0.924144	0.305622	0.533004	0.694451	0.305622	0.798951	0.986823	0.58597	0.0602674	0.88846	0.798951	0.694451	0.481954	0.88846	0.206654	0.952478
Day 202	0.798951	0.924144	0.973202	0.345025	0.0713447	0.481954	0.924144	0.88846	0.433375	0.206654	0.694451	0.640104	0.155765	0.986823	0.986823	0.747848	0.747848	0.88846	0.88846	0.640104	0.433375	0.798951	0.994596	0.433375	0.798951	0.305622	0.084106	0.481954	0.387651	0.206654	0.994596	0.269442	0.747848	0.747848	0.694451	0.747848	0.747848	0.481954	0.345025	0.798951	0.155765	0.58597	0.88846	0.00366497	0.640104	0.0713447	0.640104	0.533004	0.952478
Day 203	0.58597	0.58597	0.305622	0.0987359	0.433375	0.433375	0.23649	0.694451	0.747848	0.694451	0.798951	0.952478	0.924144	0.694451	0.269442	0.179799	0.533004	0.952478	0.846306	0.179799	0.747848	0.533004	0.433375	0.269442	0.640104	0.533004	0.88846	0.798951	0.0134478	0.798951	0.345025	0.533004	0.23649	0.798951	0.998266	0.345025	0.533004	0.986823	0.640104	0.305622	0.481954	0.305622	0.798951	0.23649	0.345025	0.640104	0.924144	0.115426	0.533004
Day 204	0.986823	0.58597	0.88846	0.155765	0.13437	0.846306	0.533004	0.924144	0.924144	0.747848	0.924144	0.269442	0.155765	0.58597	0.798951	0.973202	0.433375	0.88846	0.155765	0.433375	0.747848	0.694451	0.433375	0.640104	0.924144	0.747848	0.433375	0.305622	0.115426	0.433375	0.58597	0.387651	0.798951	0.269442	0.798951	0.305622	0.924144	0.387651	0.952478	0.798951	0.58597	0.206654	0.798951	0.533004	0.747848	0.533004	0.694451	0.387651	0.58597
Day 205	0.640104	0.084106	0.533004	0.88846	0.798951	0.747848	0.952478	0.533004	0.88846	0.050698	0.433375	0.952478	0.994596	0.924144	0.798951	0.533004	0.747848	0.846306	0.640104	0.986823	0.747848	0.986823	0.640104	0.747848	0.973202	0.640104	0.694451	0.846306	0.269442	0.640104	0.952478	0.924144	0.23649	0.58597	0.433375	0.533004	0.433375	0.0987359	0.0987359	0.533004	0.23649	0.88846	0.694451	0.345025	0.694451	0.533004	0.23649	0.305622	0.747848
Day 206	0.924144	0.481954	0.640104	0.924144	0.305622	0.58597	0.747848	0.747848	0.179799	0.952478	0.846306	0.798951	0.694451	0.533004	0.481954	0.481954	0.846306	0.58597	0.58597	0.986823	0.952478	0.533004	0.481954	0.533004	0.994596	0.88846	0.0200618	0.88846	0.0713447	0.433375	0.23649	0.481954	0.924144	0.206654	0.640104	0.0354302	0.640104	0.13437	0.640104	0.0713447	0.345025	0.846306	0.986823	0.345025	0.533004	0.206654	0.433375	0.747848	0.155765
Day 207	0.694451	0.640104	0.952478	0.694451	0.179799	0.533004	0.747848	0.694451	0.206654	0.58597	0.694451	0.747848	0.846306	0.846306	0.747848	0.387651	0.345025	0.952478	0.481954	0.433375	0.13437	0.481954	0.924144	0.00715327	0.58597	0.747848	0.387651	0.747848	0.387651	0.924144	0.305622	0.533004	0.269442	0.387651	0.305622	0.994596	0.640104	0.694451	0.798951	0.58597	0.387651	0.481954	0.747848	0.924144	0.206654	0.0987359	0.533004	0.533004	0.433375
Day 208	0.88846	0.433375	0.0987359	0.387651	0.986823	0.0987359	0.846306	0.533004	0.58597	0.986823	0.973202	0.88846	0.846306	0.986823	0.58597	0.952478	0.846306	0.23649	0.747848	0.924144	0.533004	0.640104	0.387651	0.58597	0.88846	0.952478	0.084106	0.747848	0.798951	0.481954	0.998266	0.986823	0.433375	0.387651	0.747848	0.433375	0.345025	0.694451	0.747848	0.747848	0.433375	0.269442	0.924144	0.305622	0.952478	0.640104	0.0987359	0.88846	0.481954
Day 209	0.481954	0.952478	0.084106	0.433375	0.433375	0.952478	0.846306	0.58597	0.433375	0.179799	0.640104	0.846306	0.88846	0.924144	0.58597	0.924144	0.433375	0.345025	0.23649	0.58597	0.694451	0.084106	0.973202	0.798951	0.846306	0.345025	0.798951	0.58597	0.029434	0.206654	0.924144	0.050698	0.952478	0.305622	0.952478	0.179799	0.206654	0.973202	0.481954	0.88846	0.206654	0.846306	0.640104	0.533004	0.694451	0.694451	0.481954	0.533004	0.973202
Day 210	0.747848	0.640104	0.694451	0.305622	0.798951	0.155765	0.640104	0.846306	0.0713447	0.694451	0.533004	0.747848	0.433375	0.798951	0.973202	0.694451	0.206654	0.694451	0.798951	0.88846	0.481954	0.924144	0.694451	0.533004	0.115426	0.533004	0.533004	0.58597	0.694451	0.798951	0.0713447	0.88846	0.694451	0.640104	0.0987359	0.206654	0.747848	0.952478	0.88846	0.387651	0.050698	0.206654	0.747848	0.179799	0.481954	0.798951	0.481954	0.179799	0.23649
Day 211	0.924144	0.846306	0.798951	0.924144	0.924144	0.433375	0.952478	0.433375	0.269442	0.747848	0.345025	0.481954	0.986823	0.640104	0.88846	0.924144	0.0713447	0.206654	0.846306	0.88846	0.694451	0.345025	0.345025	0.00886537	0.433375	0.88846	0.88846	0.58597	0.88846	0.58597	0.798951	0.694451	0.387651	0.640104	0.387651	0.998266	0.846306	0.640104	0.994596	0.798951	0.481954	0.952478	0.924144	0.0713447	0.0602674	0.0987359	0.0200618	0.13437	0.798951
Day 212	0.846306	0.798951	0.533004	0.747848	0.58597	0.694451	0.269442	0.433375	0.345025	0.798951	0.846306	0.58597	0.433375	0.924144	0.846306	0.58597	0.533004	0.481954	0.345025	0.640104	0.345025	0.747848	0.798951	0.533004	0.986823	0.986823	0.640104	0.88846	0.924144	0.0164595	0.433375	0.481954	0.694451	0.305622	0.88846	0.387651	0.433375	0.798951	0.640104	0.973202	0.305622	0.23649	0.58597	0.694451	0.387651	0.798951	0.58597	0.640104	0.694451
Day 213	0.533004	0.433375	0.798951	0.88846	0.747848	0.533004	0.88846	0.798951	0.640104	0.747848	0.924144	0.481954	0.433375	0.269442	0.0713447	0.23649	0.115426	0.952478	0.206654	0.747848	0.952478	0.640104	0.58597	0.986823	0.58597	0.694451	0.924144	0.206654	0.345025	0.58597	0.846306	0.345025	0.640104	0.747848	0.0424705	0.13437	0.305622	0.747848	0.694451	0.952478	0.387651	0.88846	0.694451	0.433375	0.345025	0.846306	0.694451	0.846306	0.433375
Day 214	0.952478	0.481954	0.973202	0.345025	0.433375	0.924144	0.88846	0.533004	0.0243509	0.747848	0.924144	0.747848	0.387651	0.998266	0.387651	0.88846	0.305622	0.747848	0.0424705	0.269442	0.533004	0.345025	0.305622	0.533004	0.305622	0.533004	0.88846	0.986823	0.747848	0.345025	0.88846	0.952478	0.973202	0.747848	0.640104	0.694451	0.798951	0.846306	0.798951	0.798951	0.952478	0.58597	0.387651	0.694451	0.206654	0.115426	0.994596	0.050698	0.694451
Day 215	0.846306	0.481954	0.846306	0.88846	0.23649	0.924144	0.952478	0.533004	0.952478	0.206654	0.846306	0.798951	0.640104	0.433375	0.846306	0.481954	0.084106	0.924144	0.88846	0.798951	0.88846	0.481954	0.345025	0.747848	0.0987359	0.88846	0.533004	0.640104	0.694451	0.58597	0.155765	0.747848	0.952478	0.88846	0.88846	0.640104	0.305622	0.846306	0.952478	0.973202	0.924144	0.846306	0.994596	0.23649	0.846306	0.179799	0.269442	0.345025	0.345025
Day 216	0.155765	0.694451	0.155765	0.952478	0.924144	0.924144	0.305622	0.533004	0.640104	0.798951	0.846306	0.533004	0.798951	0.58597	0.179799	0.533004	0.694451	0.433375	0.798951	0.387651	0.0602674	0.747848	0.58597	0.924144	0.88846	0.952478	0.387651	0.179799	0.846306	0.533004	0.23649	0.387651	0.88846	0.387651	0.88846	0.798951	0.846306	0.747848	0.533004	0.986823	0.694451	0.694451	0.115426	0.694451	0.305622	0.58597	0.952478	0.0987359	0.986823
Day 217	0.694451	0.206654	0.694451	0.924144	0.994596	0.747848	0.846306	0.952478	0.924144	0.973202	0.88846	0.694451	0.846306	0.640104	0.58597	0.88846	0.986823	0.924144	0.986823	0.88846	0.747848	0.269442	0.952478	0.694451	0.924144	0.998266	0.206654	0.206654	0.694451	0.345025	0.481954	0.798951	0.23649	0.13437	0.58597	0.924144	0.924144	0.305622	0.798951	0.640104	0.747848	0.640104	0.305622	0.952478	0.269442	0.798951	0.973202	0.533004	0.58597
Day 218	0.88846	0.798951	0.533004	0.798951	0.0987359	0.433375	0.952478	0.58597	0.88846	0.533004	0.952478	0.88846	0.952478	0.533004	0.694451	0.58597	0.986823	0.58597	0.155765	0.58597	0.640104	0.58597	0.481954	0.986823	0.798951	0.533004	0.58597	0.23649	0.994596	0.533004	0.640104	0.640104	0.986823	0.481954	0.846306	0.433375	0.640104	0.998266	0.694451	0.640104	0.640104	0.206654	0.387651	0.269442	0.387651	0.0164595	0.387651	0.206654	0.798951
Day 219	0.305622	0.345025	0.694451	0.747848	0.23649	0.952478	0.747848	0.269442	0.88846	0.640104	0.798951	0.973202	0.640104	0.269442	0.481954	0.23649	0.88846	0.58597	0.747848	0.155765	0.433375	0.798951	0.387651	0.23649	0.533004	0.533004	0.433375	0.481954	0.00886537	0.924144	0.640104	0.952478	0.846306	0.798951	0.952478	0.973202	0.305622	0.433375	0.58597	0.305622	0.952478	0.798951	0.694451	0.155765	0.084106	0.640104	0.88846	0.269442	0.58597
Day 220	0.433375	0.58597	0.694451	0.694451	0.433375	0.269442	0.58597	0.846306	0.269442	0.88846	0.88846	0.0713447	0.846306	0.481954	0.481954	0.846306	0.846306	0.798951	0.798951	0.387651	0.179799	0.640104	0.0713447	0.88846	0.269442	0.999944	0.640104	0.798951	0.345025	0.433375	0.640104	0.798951	0.846306	0.88846	0.924144	0.952478	0.481954	0.986823	0.973202	0.23649	0.481954	0.694451	0.694451	0.481954	0.345025	0.924144	0.305622	0.387651	0.747848
Day 221	0.952478	0.747848	0.640104	0.973202	0.973202	0.305622	0.345025	0.798951	0.924144	0.694451	0.986823	0.640104	0.798951	0.345025	0.973202	0.433375	0.999604	0.846306	0.387651	0.846306	0.88846	0.88846	0.206654	0.179799	0.533004	0.88846	0.694451	0.345025	0.994596	0.924144	0.0424705	0.533004	0.533004	0.533004	0.88846	0.994596	0.269442	0.973202	0.798951	0.533004	0.747848	0.179799	0.481954	0.345025	0.206654	0.88846	0.481954	0.952478	0.0987359
Day 222	0.694451	0.58597	0.58597	0.747848	0.747848	0.433375	0.747848	0.269442	0.88846	0.88846	0.846306	0.345025	0.952478	0.924144	0.952478	0.0354302	0.924144	0.798951	0.973202	0.481954	0.798951	0.481954	0.694451	0.694451	0.533004	0.269442	0.952478	0.433375	0.13437	0.846306	0.994596	0.973202	0.998266	0.533004	0.994596	0.0109416	0.387651	0.694451	0.640104	0.798951	0.533004	0.305622	0.846306	0.694451	0.0602674	0.23649	0.0243509	0.88846	0.13437
Day 223	0.694451	0.747848	0.433375	0.387651	0.050698	0.924144	0.986823	0.846306	0.58597	0.305622	0.747848	0.798951	0.88846	0.179799	0.345025	0.747848	0.345025	0.269442	0.433375	0.640104	0.387651	0.305622	0.973202	0.13437	0.747848	0.798951	0.994596	0.694451	0.0243509	0.305622	0.433375	0.846306	0.23649	0.481954	0.481954	0.0987359	0.952478	0.798951	0.694451	0.481954	0.0987359	0.640104	0.640104	0.747848	0.694451	0.846306	0.798951	0.433375	0.433375
Day 224	0.986823	0.88846	0.694451	0.798951	0.846306	0.533004	0.433375	0.481954	0.0713447	0.269442	0.973202	0.747848	0.747848	0.952478	0.88846	0.13437	0.798951	0.305622	0.269442	0.533004	0.345025	0.924144	0.179799	0.387651	0.88846	0.58597	0.387651	0.269442	0.115426	0.973202	0.533004	0.973202	0.846306	0.747848	0.846306	0.994596	0.924144	0.305622	0.952478	0.533004	0.640104	0.305622	0.533004	0.481954	0.050698	0.747848	0.998266	0.533004	0.00366497
Day 225	0.798951	0.798951	0.747848	0.88846	0.58597	0.924144	0.23649	0.269442	0.533004	0.481954	0.952478	0.952478	0.206654	0.269442	0.952478	0.305622	0.0713447	0.481954	0.798951	0.747848	0.994596	0.694451	0.433375	0.846306	0.58597	0.88846	0.747848	0.305622	0.88846	0.640104	0.798951	0.88846	0.23649	0.533004	0.798951	0.846306	0.952478	0.533004	0.846306	0.747848	0.694451	0.694451	0.179799	0.58597	0.846306	0.481954	0.640104	0.23649	0.0243509
Day 226	0.305622	0.640104	0.345025	0.179799	0.640104	0.050698	0.747848	0.155765	0.747848	0.846306	0.747848	0.694451	0.206654	0.387651	0.206654	0.433375	0.050698	0.269442	0.13437	0.846306	0.481954	0.846306	0.952478	0.305622	0.994596	0.481954	0.88846	0.481954	0.0029083	0.433375	0.23649	0.345025	0.798951	0.533004	0.433375	0.433375	0.481954	0.994596	0.433375	0.387651	0.433375	0.481954	0.433375	0.798951	0.846306	0.433375	0.481954	0.0602674	0.050698
Day 227	0.952478	0.924144	0.88846	0.58597	0.694451	0.747848	0.481954	0.798951	0.798951	0.0987359	0.387651	0.206654	0.88846	0.387651	0.533004	0.846306	0.481954	0.846306	0.994596	0.994596	0.533004	0.88846	0.115426	0.179799	0.533004	0.533004	0.345025	0.747848	0.345025	0.846306	0.433375	0.640104	0.481954	0.481954	0.0713447	0.798951	0.58597	0.533004	0.481954	0.58597	0.846306	0.481954	0.433375	0.179799	0.994596	0.88846	0.924144	0.345025	0.994596
Day 228	0.345025	0.58597	0.798951	0.206654	0.345025	0.084106	0.846306	0.433375	0.846306	0.88846	0.387651	0.798951	0.747848	0.747848	0.88846	0.88846	0.345025	0.23649	0.694451	0.973202	0.533004	0.13437	0.58597	0.155765	0.994596	0.88846	0.998266	0.747848	0.155765	0.640104	0.179799	0.747848	0.798951	0.58597	0.155765	0.846306	0.994596	0.798951	0.206654	0.640104	0.694451	0.747848	0.0134478	0.23649	0.387651	0.88846	0.433375	0.00886537	0.58597
Day 229	0.924144	0.58597	0.973202	0.640104	0.305622	0.798951	0.533004	0.58597	0.640104	0.084106	0.0713447	0.986823	0.640104	0.798951	0.481954	0.846306	0.533004	0.798951	0.846306	0.798951	0.305622	0.58597	0.481954	0.00574781	0.433375	0.846306	0.533004	0.433375	0.0109416	0.747848	0.952478	0.952478	0.747848	0.640104	0.433375	0.23649	0.747848	0.924144	0.846306	0.694451	0.481954	0.23649	0.0602674	0.994596	0.533004	0.640104	0.694451	0.58597	0.88846
[truncated: 1 more columns]

## Sheet: Fig4(a)
	Stock1	Stock2	Stock3	Stock4	Stock5	Stock6	Stock7	Stock8	Stock9	Stock10	Stock11	Stock12	Stock13	Stock14	Stock15	Stock16	Stock17	Stock18	Stock19	Stock20	Stock21	Stock22	Stock23	Stock24	Stock25	Stock26	Stock27	Stock28	Stock29	Stock30	Stock31	Stock32	Stock33	Stock34	Stock35	Stock36	Stock37	Stock38	Stock39	Stock40	Stock41	Stock42	Stock43	Stock44	Stock45	Stock46	Stock47	Stock48	Stock49
Day 1	0.0847745	0.14881	0.747737	0.000137628	0.00231914	0.162796	0.207093	0.000661649	0.0926532	0.689067	0.900555	0.160458	0.00869462	0.0218428	0.000913657	0.505685	0.48059	0.561404	0.269686	9.46818e-07	0.0352962	0.54692	0.120804	0.00969616	0.257425	0.397296	0.0202059	0.0454423	0.488628	2.59361e-05	0.373728	0.0407888	0.0878199	0.672842	0.750061	0.00156507	0.123974	3.2141e-13	0.690373	0.973346	0.076733	1.96744e-08	0.00296195	0.6747	0.00689871	0.00728759	0.00111187	0.0886091	2.9976e-15
Day 2	1.15085e-05	0.121274	0.542923	0.166653	0.505533	0.00132592	0.00250487	0.288121	0.0369009	0.107194	0.218095	0.0315437	0.00696656	0.00346202	0.142826	0.119851	0.0314865	5.0203e-08	0.000405644	0.716885	0.0118825	0.662295	0.116184	0.215377	0.149613	0.00231335	0.145406	0.596616	0.367395	0.591947	8.99052e-05	0.045321	0.119312	0.0636442	0.00756718	0.173895	0.00769342	0.23556	0.000243617	0.0320533	0.414173	0.00337428	0.916952	0.41476	0.807536	0.968961	0.697479	0.239696	0.637494
Day 3	6.34861e-06	0.00343376	7.2975e-12	0.333421	0.0139434	0.0424437	5.16192e-07	0.0410253	1.18222e-10	2.05474e-06	4.14161e-06	7.51489e-06	0.078633	0.471601	3.57954e-05	0.000219071	0.022718	0.00168004	6.44959e-09	0.113311	8.67712e-07	5.81508e-08	0.652401	0.00765391	0.000104911	2.72169e-07	0.885676	6.81096e-06	0.0051339	0.521615	4.91663e-05	0.433392	0.0869372	0.00233054	0.00106944	0.0179202	0.692156	0.000255098	0.760309	0.262982	0.0400809	0.187073	0.398124	0.331003	0.0391254	0.994596	0.0729165	0.781175	0.00188356
Day 4	0.604136	0.11	0.00237148	0.264267	0.00541479	8.12654e-05	1.0026e-07	0.651852	1.25631e-08	0.00158974	2.27351e-05	0.35847	0.105713	0.00455571	0.0459449	0.0401761	4.03005e-05	2.34339e-05	0.000118931	0.0750768	0.00257279	0.00522685	0.462747	0.538726	0.0254376	0.00255065	0.0050669	1.04301e-05	4.9219e-05	0.0335452	0.00149719	0.143272	0.499785	0.0131741	0.0862024	0.00130794	4.16682e-08	0.018728	0.00406787	0.0163949	0.264186	0.201137	0.651644	0.243223	0.196433	0.000997441	0.0256921	2.39945e-05	0.135794
Day 5	0.000503681	6.04499e-09	0.187671	0.0140116	0.159646	0.17568	0.0106546	5.68967e-08	0.00885132	5.66526e-05	0.00374276	0.00968109	0.0160192	0.000129251	0.00152712	0.190989	0.00512515	0.026711	4.25859e-05	0.0988531	0.225739	0.0725124	0.0122581	0.915399	1.06444e-05	0.000343245	0.594131	0.209015	0.000667437	0.337457	0.00153558	3.99617e-05	0.157102	0.0204507	0.366561	0.177502	0.241239	0.47783	0.148703	0.9673	0.0186933	0.653155	0.0766859	0.0114323	0.437104	0.074532	0.415282	0.753099	0.00679492
Day 6	0.0122812	0.00048244	0.00495856	0.0619812	0.038405	0.0691144	0.00158923	0.0067057	0.00103232	4.54789e-05	7.96401e-05	0.00338787	0.000585766	0.971551	0.0257985	0.593842	4.28413e-05	0.259852	0.0076986	0.471644	0.676794	3.52796e-05	0.0373352	0.0188372	0.0244914	0.559589	0.00795761	0.00175302	0.0429034	0.618153	0.0239262	0.763042	0.538341	0.772245	0.775596	0.0375982	0.0336426	0.133205	0.0206461	0.000989871	0.0292568	0.00908287	0.552618	0.176126	0.900897	0.562624	0.0101749	0.178821	0.0141288
Day 7	0.0167229	0.000599846	0.000724725	3.1124e-06	0.0031708	0	2.31644e-08	1.00534e-11	1.70715e-08	2.55351e-15	6.19465e-09	0.010782	0.00376965	0.0919494	5.81579e-12	0.426107	7.32095e-11	0.0764236	0.0401907	0.00654174	8.30048e-05	1.77526e-06	0.121537	0.945441	0.0163085	0.0150747	0.0660184	0.00103899	0.117584	0.669855	2.49544e-11	0.000329159	1.20263e-05	0.0004982	0.0456762	0.691371	0.0133169	0.935819	0.980652	0.81023	0.0995067	0.169096	0.418119	0.382033	0.322921	0.193672	0.0022315	2.55543e-05	0.00282813
Day 8	0.000125999	0.00718036	6.99843e-05	0.00101845	1.45685e-08	2.43527e-05	0.000499053	1.0281e-10	0.00111135	8.62632e-06	0.000514258	0.000920104	0.267672	0.296024	0.811506	0.0354425	6.30408e-08	0.00609927	0.0003627	0.171178	0.00474662	0.594021	0.000639391	0.795894	0.483292	0.04015	0.486893	1.34664e-06	8.15093e-06	0.682156	2.99015e-05	0.0549303	0.0806579	0.00144883	5.41506e-07	0.392637	0.790159	4.45952e-08	0.590741	0.219042	0.00118373	0.822815	0.16301	0.231104	0.0173815	0.498355	0.667279	0.469164	0.00715626
Day 9	6.19673e-09	0.119408	0.0849917	0.00245954	2.17416e-05	0.0374123	4.10281e-06	5.49516e-05	7.16639e-11	1.41863e-05	1.41015e-06	1.72341e-07	6.88543e-09	0.606999	0.0244155	0.109194	0.0205108	0.0381196	0.00379215	0.000268573	1.13894e-08	1.64928e-05	0.0152143	0.136211	0.0567085	0.204478	0.0443174	0.127428	0.000316381	0.95164	0.0115527	0.188081	0.0105933	0.205761	0.380981	0.00819544	0.0281082	0.59576	0.633896	0.0978253	2.78984e-06	0.847284	0.688886	0.587568	0.950915	0.865167	0.260717	0.0101187	0.00401868
Day 10	0.00104754	7.193e-05	7.77164e-07	0.00316691	8.63681e-05	0.000357644	0.0132012	6.53833e-12	0.00302074	1.61976e-11	0.00172649	5.26934e-07	0.0155903	5.43944e-05	1.21383e-08	0.132646	0.00683383	9.95664e-07	0.00820624	7.4882e-06	0.720612	9.45046e-06	0.0149973	0.330603	0.0571444	0.193445	0.19891	0.334401	0.000837641	0.203725	7.03031e-06	0.00191892	0.229818	0.534623	3.72964e-06	0.117679	0.000215871	0.0431995	0.658657	0.846249	0.0288026	0.000801214	0.543358	0.231416	0.214257	0.71362	0.845807	0.000443254	0.0876348
Day 11	1.10116e-07	2.40052e-06	0	3.52116e-09	4.43102e-08	0.000583298	6.69192e-07	2.26452e-12	7.37423e-11	1.39023e-11	9.48455e-07	0.234769	0.0132073	7.86048e-05	0.00112313	3.81056e-07	0.00615435	0.103337	0.000870744	7.63675e-07	8.96369e-06	9.11077e-07	1.10529e-09	0.298737	9.50967e-05	0.276083	0.00323275	0.000172525	1.55297e-05	1.80324e-06	0.0224632	0.33693	0.0028388	2.59978e-07	0.000340111	0.000119902	1.95902e-09	0.0164378	0.0306148	0.00116015	0.84413	0.0345117	3.01789e-05	0.00022961	0.283392	5.48468e-06	0.0625292	0.000888454	6.23277e-09
Day 12	0.000210596	0.0536364	0.0100742	0.31832	0.106928	0.975296	0.00301936	0.00722996	0.829587	0.000108439	0.000892184	0.00434249	3.07042e-06	0.0468162	0.000104591	0.000342329	0.0241971	0.000915486	1.6031e-06	3.56743e-05	0.0398092	3.713e-05	0.274321	0.0182521	1.66861e-05	0.00675487	0.196039	0.000395455	3.96557e-05	0.301397	0.053305	0.0313725	0.334554	0.076154	1.52877e-10	0.00130995	0.103028	0.246705	3.53781e-06	0.740396	0.052607	0.74171	0.195296	0.528876	0.359111	1.48042e-07	0.322873	0.0628537	9.76698e-10
Day 13	8.22131e-05	0.719801	5.00522e-06	0.0873272	0.00251189	0.00168888	6.06953e-05	3.31974e-06	0.599616	4.62241e-12	4.31986e-10	0.204735	0.00301586	0.000146745	1.10471e-09	4.51049e-10	0.000239013	0.424545	0.000124791	0.038105	7.37088e-12	0.00106329	0.256658	0.00014806	0.0199515	0.986871	7.3994e-05	3.61486e-06	0.781624	0.313275	0.0220826	0.00421637	6.10006e-06	0.00336702	3.77517e-07	0.630545	0.00478235	0.0194838	0.117031	0.0205853	0.119977	0.732282	0.0158973	0.000483776	0.502961	0.512765	0.1345	0.122403	1.1668e-10
Day 14	0.000965027	0.446256	5.33671e-05	0.000415345	0.466283	7.471e-06	0.130105	2.72726e-12	1.44563e-05	0.000282312	0.000228532	0.256609	0.0209793	0.00130138	0.383332	0.452436	1.84386e-09	0.311694	3.53464e-06	3.0565e-05	7.76093e-05	0.607184	0.340716	0.437851	0.475036	0.118286	0.0120498	0.545208	0.123548	0.0514612	0.363637	0.221623	0.0418441	0.8314	2.20975e-05	0.190527	2.40327e-05	0.712491	0.890771	0.0570831	0.911072	0.0159364	0.0177133	0.55388	0.229728	0.345593	0.00466722	0.8672	3.36106e-06
Day 15	0.00060711	0.00256947	7.81664e-08	0.0541232	3.79102e-07	0.325396	0.00130459	1.11929e-06	0.0777726	8.9679e-10	0.00154777	1.93602e-06	0.156212	0.577067	1.61529e-10	3.70592e-13	8.11444e-07	0.000640419	2.22392e-07	0.203443	0.00663474	0.882663	0.94607	0.241889	0.173462	0.822294	0.400663	0.333211	8.2422e-05	0.0568666	0.0432863	2.91879e-08	0.675129	0.912697	0.689982	0.161755	0.364615	0.472694	0.0098352	0.338289	0.0359921	0.216607	0.0026161	0.178277	0.599364	1.45978e-08	0.000110521	0.187776	1.63005e-09
Day 16	5.31149e-07	0.0515099	0.13021	0.78623	0.00815056	0.000755768	0.000276967	0.00637807	1.57718e-09	9.9795e-06	8.22722e-05	0.00927003	0.0546172	0.285023	0.000131498	0.548737	0.000380345	0.00032065	0.0802348	0.810431	0.722687	0.264017	0.161733	0.0139759	0.00250918	0.00740638	0.000511522	0.341248	0.00348782	0.000512599	0.0817665	0.0746899	2.45056e-06	0.58355	0.906009	0.204139	1.46808e-08	0.000401618	0.561831	0.8208	0.00121753	0.0718911	0.110586	0.722233	0.00470388	8.99486e-08	4.95507e-06	0.974662	2.53753e-07
Day 17	0.00380533	0.00206328	1.66533e-15	0.000123646	0.000320225	0.281418	4.16907e-09	8.22726e-10	5.80638e-07	2.63839e-09	0.0186903	0.0420998	0.090858	0.364552	1.11636e-07	8.66067e-05	0.0130707	0.151822	4.60414e-06	0.269645	0.0422451	0.0263627	0.87341	0.0143382	0.180001	0.329349	0.332972	0.303358	0.820648	0.0065553	0.302127	0.779638	1.59772e-05	0.408067	6.06201e-05	0.00799173	0.536586	0.588938	0.055672	0.982993	0.336327	0.4657	0.0311253	0.454973	0.827482	3.21365e-05	0.0022572	0.185443	7.43849e-15
Day 18	2.12438e-10	0.000579326	8.00771e-10	5.95963e-06	0.00188443	3.61351e-09	2.86944e-06	0.0754571	0.0409703	9.82582e-05	0.00789933	0.0770803	0.100467	0.0156864	2.91813e-11	4.61665e-06	0.00304357	8.63137e-06	5.14234e-09	0.345573	3.43743e-06	0.0241539	3.4864e-06	1.22635e-10	0.272888	0.421375	0.890035	7.40472e-06	0.00269798	0.0955609	0.00123094	0.000170197	0.0460348	0.0690322	0.00266006	0.0335188	0.55189	0.752397	0.618505	0.00735075	0.635647	0.330135	0.670829	0.976991	0.0431019	0.000141445	0.129416	0.276358	9.58528e-09
Day 19	0.000522896	0.0121464	1.93755e-06	1.8962e-07	0.0180066	6.11805e-05	6.17069e-07	6.93269e-06	3.34288e-12	0	0.000162035	0.000749203	0.0242175	0.970717	7.58831e-08	1.96388e-08	0.274491	0.0960089	5.28807e-06	0.0135725	3.0032e-05	0.00957882	0.00273482	0.339931	0.0148723	0.220578	0.000813476	0.419096	0.2985	0.490179	2.73782e-08	0.164488	0.526161	0.307376	1.08006e-07	0.403714	6.26712e-06	0.581052	0.826193	0.0810093	0.000965259	0.0650904	0.110572	0.669236	4.86403e-05	0.0336198	0.613823	5.50183e-09	5.08173e-07
Day 20	0.0743147	0.000383953	0.584754	0.0309233	0.315789	0.00586638	3.07856e-08	0.993937	0.0642365	0.00532135	1.10134e-09	0.00360393	0.00165776	0.524338	0.00202611	3.4188e-08	0.162602	0.0207779	6.17451e-06	2.02332e-05	0.930955	0.000727808	4.81955e-05	9.19018e-05	0.994596	0.00494804	5.03775e-06	0.000488662	0.652692	0.0178656	1.76138e-08	0.00807615	0.398577	0.00761899	1.99847e-05	0.216568	0.000213185	0.371355	0.14104	0.3689	0.00452883	0.293252	0.106076	0.18825	0.685936	0.619921	0.233628	0.0930243	0.10934
Day 21	3.51206e-05	1.02262e-06	4.54282e-06	8.74011e-05	0.00584428	7.16642e-06	0.316217	0.433497	0.00115642	4.64234e-05	8.63357e-06	0.025751	0.141448	0.873713	0.0558055	0.0305427	9.03428e-10	0.00752245	1.05322e-08	0.0656309	0.144969	0.0225936	2.44243e-06	7.68291e-10	0.0622031	0.134208	0.145521	0.908529	0.000264265	0.0316262	0.00148915	0.00788914	0.871298	0.00216031	0.0122623	0.0110391	0.68758	1.55431e-15	0.0265172	1.06365e-06	0.617485	0.21361	0.563543	0.00682901	0.653151	3.38542e-08	0.0113289	0.000233991	0.0318945
Day 22	1.4662e-06	7.77156e-16	3.11586e-05	0.0271792	1.2555e-10	4.56567e-10	0.000121688	0.012966	9.18538e-09	8.33602e-06	2.91085e-08	2.38983e-05	0.000201957	0.007909	5.74187e-11	4.44089e-16	3.41992e-08	1.5619e-05	1.0207e-07	0.00382167	1.68411e-07	0.000259177	3.0917e-07	0.0179869	5.47906e-12	0.680345	0.936014	2.08662e-10	0.00606834	0.000574475	2.27182e-06	0.294783	4.44759e-05	3.49255e-08	0.0156016	0.000173534	1.00207e-05	0.312204	1.41735e-07	0.0800755	0.000556987	0.193606	4.25646e-05	0.588847	0.000730283	2.16391e-06	8.05539e-06	0.00349962	0.0853125
Day 23	1.17339e-05	0.00564992	0.00289017	0.139741	3.59323e-06	0.00399956	0.749793	0.000182629	0.00281959	0.193482	6.28727e-06	0.0140074	0.0157047	0.767814	4.56087e-05	0.530426	0.00076178	3.01666e-07	0.0215663	0.727867	0.0250936	0.388237	5.37092e-05	0.000476236	0.000206888	0.273792	0.503419	0.546358	1.45049e-09	0.00820859	0.000751646	0.0102221	0.0720247	0.000784134	4.55152e-08	3.77128e-05	0.767754	4.28959e-07	0.00992196	0.758058	0.326192	0.0474056	0.397451	0.0431065	0.807975	0.41117	0.00437905	0.0924537	0.00226299
Day 24	7.53689e-06	6.86077e-09	0.130185	1.40221e-12	0.0548352	0.00017965	0.306879	0.214152	7.1379e-05	0.000744821	5.18522e-05	0.00170009	0.00044509	0.519226	1.26426e-06	2.81611e-11	0.0210235	5.01181e-06	8.20479e-06	4.77961e-07	0.581567	0.795196	0.180334	1.03312e-07	0.0133247	0.548311	0.275034	5.0268e-11	3.45267e-06	0.0893642	1.10219e-10	0.934476	0.0165837	0.117073	0.00763494	0.0534245	0.295357	0.616155	0.95198	0.00403963	8.63868e-06	0.604327	0.0109802	0.490182	0.25819	0.139498	0.796218	0.235122	0.00176837
Day 25	0.0075581	5.56962e-07	9.75632e-10	8.89407e-05	0.00128263	0.023878	0.726486	0.00958146	3.09789e-07	2.28595e-13	0.00700313	1.03591e-07	8.67947e-06	0.000869743	2.61361e-05	2.88658e-15	1.26836e-06	1.62011e-05	0.644898	1.10816e-07	0.000210157	0.0068835	6.77875e-07	2.03071e-11	0.0208556	0.182107	0.764515	0.0431685	0.0387788	0.0123933	0.0577586	0.307627	2.29015e-07	0.000851818	0.994596	7.64441e-08	7.60137e-10	0.305596	0.353875	0.958155	0.000682016	0.866373	0.0348014	0.0528848	0.994596	0.0618975	0.658741	0.102841	0.00989114
Day 26	0.000157634	0.00941903	4.80026e-09	0.00319696	0.000448997	0.846856	0.0508037	9.98086e-09	0.0123119	3.12039e-06	2.02275e-06	0.00142264	6.3599e-06	0.306599	1.08701e-06	0.0177668	1.46447e-05	6.58523e-05	0.105821	0.0001371	7.90207e-08	0.627885	0.0543581	0.31357	1.68318e-10	0.0990954	0.290008	0.00149467	1.47125e-05	0.00384506	5.75327e-05	4.86762e-08	0.234542	0.0414119	0.0167544	0.173051	0.114597	0.427913	0.300052	0.182235	0.00331241	0.460285	0.239134	0.0303782	0.000186649	0.0154276	0.0429118	0.932125	0.563648
Day 27	0.00588337	0.0016002	4.18665e-13	0.170848	0.0839276	7.28852e-05	0.0815932	0.000362175	0.00131116	1.08036e-12	3.64672e-06	0.00176823	0.00321064	0.232747	9.80644e-07	0.0868254	5.25637e-05	0.000373095	1.2615e-07	0.00681377	8.46544e-05	0.00145167	0.259607	0.0425411	0.0225782	0.0145988	0.647796	0.185876	0.195899	0.536107	0.022137	0.000112049	0.0471934	0.438854	1.42142e-07	0.597938	7.93867e-07	0.0828787	0.270545	0.587061	0.449845	0.341274	0.335874	0.600912	0.144294	0.11532	0.00997248	0.48059	0.502962
Day 28	0.537122	2.64502e-05	4.79329e-07	0.475448	0.0897057	0.0583952	0.547886	0.257985	4.43014e-06	0.00538174	1.0665e-07	0.0877919	0.513877	0.0222821	5.87999e-10	2.10576e-12	0.0281167	0.0665076	0.00073189	0.0226111	0.0003969	9.52503e-05	0.00380645	0.0793942	0.019551	0.425295	0.77886	3.31311e-05	0.0241086	0.0304701	3.29595e-08	0.310034	0.555536	0.0319131	0.000900448	0.0599328	0.0404122	0.0184371	0.887596	0.329867	0.270809	2.84644e-05	0.511569	0.12073	0.120266	0.436085	1.68222e-09	0.518587	0.620651
Day 29	0.0875572	0.201199	4.93553e-08	0.162699	0.00195464	3.31446e-07	1.92892e-07	0.0166044	1.23053e-05	5.05598e-09	1.9016e-05	8.7351e-05	0.00606965	3.00107e-05	0.00155428	0.443267	0.0302225	0.00568148	0.00228962	0.33269	0.724927	0.125159	0.511546	0.000119854	0.0329296	0.427813	0.982215	0.0355274	0.0103343	0.292428	0.00145469	5.13444e-05	0.0449685	0.0171263	1.8428e-06	0.267366	0.117806	0.00514389	0.430372	0.551702	0.380716	0.000586273	0.270544	0.475979	0.000594137	0.000261682	0.150393	0.405635	0.135666
Day 30	0.0325669	4.17837e-05	1.50905e-10	0.000494064	0.0526828	0.0351232	0.169221	1.16292e-07	0.000871559	4.48507e-06	0.00113935	0.748851	0.00213879	0.874518	1.82733e-10	1.76807e-06	8.73138e-10	0.224555	0.0691235	0.288337	3.12447e-07	0.0469083	0.0172414	0.251993	0.00109567	0.00373845	0.347914	0.000302036	0.0457075	0.00319762	0.162532	7.32093e-08	0.0422923	0.00695324	0.0277973	1.26825e-05	4.16645e-08	0.0444378	0.675367	0.33518	0.169125	0.0178672	0.000558345	0.951423	0.638103	0.000529004	0.943669	0.434523	0.0101933
Day 31	0.016549	3.43111e-05	1.79441e-06	0.0179771	9.37028e-14	0.149749	0.9843	3.96572e-13	0.0710208	0.000843393	2.03338e-05	0.116845	0.088228	0.00917155	1.18612e-10	0	0.0086579	9.91402e-06	0.00851377	0.702477	0.227533	0.0717803	0.182914	3.60128e-05	0.0523412	0.88459	0.311692	0.79418	0.00016231	0.141868	0.0410609	1.93171e-06	0.0696464	0.020978	2.84649e-05	0.911174	0.00335079	3.14636e-08	0.247614	0.927976	0.00614325	0.41568	0.627208	0.308658	2.03838e-08	3.28449e-06	0.731335	0.168857	0.337278
Day 32	6.74264e-06	0.00455533	0.00023711	0.0477252	0.000823065	0.790861	0.0020113	1.22588e-06	2.30857e-06	0.00187959	1.48343e-06	0.826374	2.88425e-05	1.79096e-05	3.31933e-06	2.75295e-08	3.72369e-08	0.0952303	0.000361822	1.62115e-05	0.00455632	0.000146881	0.827185	0.159986	0.000384592	0.597776	0.545336	9.11148e-06	0.322598	0.0909742	0.0172813	0.0109506	0.635379	3.82101e-07	0.0168644	0.50825	0.890673	0.023512	0.605055	0.459069	0.0126254	0.819876	0.927467	0.250528	0.0355165	0.752557	0.0606074	0.000192018	0.370779
Day 33	9.10818e-09	1.30597e-05	7.16972e-11	0.000651088	9.22638e-05	1.66405e-10	0.00449788	0.000817174	6.46721e-06	4.0974e-09	5.42209e-05	5.43817e-05	0.0230524	0.80029	2.03831e-07	7.16622e-08	9.57547e-08	0.0944896	0.00116939	0.134499	0.0740035	4.45388e-12	1.0235e-06	9.62238e-10	1.38928e-09	0.00852889	0.000468801	0.0194433	0.000101039	0.104306	3.09255e-06	1.14016e-05	0.000159898	6.20331e-06	0.00553053	0.00012017	0.0586605	0.0605043	0.423551	0.202538	0.531813	0.377832	0.232295	0.000622222	0.386175	0.196022	0.0443216	0.182217	0.348322
Day 34	0.0926889	0.0371035	1.78989e-07	4.88876e-12	0.000222336	0.493668	1.41375e-06	8.33846e-06	6.04217e-05	0.00653498	0.000181151	0.0849217	0.00600961	2.34344e-06	2.1619e-10	1.47594e-09	0.00107066	0.0226029	0.0109926	0.37859	0.00223498	2.70886e-06	0.0471284	0.14419	0.089258	0.122496	0.541256	0.109149	1.26419e-05	2.40615e-05	0.217623	0.00754074	0.284934	5.08693e-08	0.685318	0.00172296	0.80507	0	0.194722	0.127163	0.372099	0.744505	0.558511	1.04729e-05	0.034756	0.55575	0.781102	0.668578	0.0795028
Day 35	0.000133333	0.0218751	5.17472e-10	0.000188002	0.00599851	0.536858	0.000362005	0.0454291	0.0407186	0.0232912	2.01146e-07	0.0748084	0.0144034	3.54118e-07	0.000291875	0.0481545	0.299436	0.00751795	0.00413259	0.00264333	0.129411	6.57074e-05	4.01643e-05	0.00245486	0.000230315	0.574326	0.168474	0.0004542	0.000599381	0.267366	3.21644e-05	0.8028	0.396839	0.000278772	0.243792	0.379279	0.0747217	2.85441e-08	0.513163	0.0414431	0.125102	0.00926045	0.0921647	0.363497	0.303816	0.519267	0.271664	0.943823	0.218149
Day 36	1.78309e-10	0.000525054	7.86511e-10	0.00171822	0.00194289	1.35091e-05	6.89274e-10	0.832876	1.76861e-08	0.000142236	2.76605e-05	0.000496956	0.000222417	0.699414	0.000111494	0.173918	0.0123742	0.0379328	0.000104143	0.0748327	0.782182	0.693352	0.0540737	0.783774	0.022285	0.0929966	0.0518318	0.0439851	0.000477603	0.0681685	0.278484	0.864045	0.881029	0.731254	0.15286	0.00207026	0.366782	2.4593e-10	0.235673	0.0390532	0.564593	0.000225898	0.00422109	0.253129	9.64097e-06	0.921972	0.395884	0.869127	0.000454175
Day 37	0.011945	3.40986e-05	5.55191e-06	0.0715538	9.92927e-07	0.0037054	0.00396918	0.0255697	0.252655	0.0186563	3.35772e-07	0.0316872	3.75469e-06	0.000867745	5.55946e-10	0.00130105	6.26664e-07	0.00167198	0.00355512	0.000302154	0.694565	5.52481e-05	0.432021	0.727146	1.08711e-05	0.071896	0.0430349	0.0578313	0.00275083	0.0487349	3.55858e-07	2.10714e-06	0.155401	0.00460964	0.0437869	0.795435	0.0150173	1.64684e-09	1.13368e-05	0.218948	0.843459	0.00367258	0.0632189	0.546878	0.213121	2.50073e-10	0.519094	0.695661	5.70579e-06
Day 38	3.99241e-06	0.000371375	3.67471e-08	0.000123868	0.0580632	0.000136102	0.0430527	3.14938e-08	1.10842e-10	8.79634e-06	0.0494351	0.000581603	0.666703	0.0113052	5.7311e-10	0.00394355	1.04628e-05	0.130897	0.57598	0.299053	0.116234	0.218	0.580683	0.000161924	0.000411551	0.2825	0.116775	0.00398687	0.00223478	0.525295	0.294207	0.107862	2.78265e-05	0.0153667	0.221287	0.000126938	0.0833205	4.86098e-05	0.933969	0.371668	0.293082	0.000201147	1.99021e-05	0.066826	0.392213	0.968626	0.205125	0.43515	8.92103e-07
Day 39	1.32878e-07	1.09802e-06	0.000687445	0.936787	8.4504e-07	0.528582	1.198e-05	1.14976e-08	3.06833e-06	0.032044	6.11777e-06	0.000702095	0.515155	0.340286	0.063764	1.21906e-11	0.273123	3.18662e-07	0.363318	0.860839	0.118394	0.00447162	0.00130361	0.000570517	0.505583	0.11013	0.733732	0.96407	0.650489	0.00219269	6.99064e-07	0.0831684	0.000141043	0.000123774	0.37139	0.577913	1.45085e-09	2.34096e-10	0.385047	0.759179	0.000110049	0.042363	0.279963	0.722747	5.63682e-12	0.0740789	4.43355e-11	3.94325e-08	1.30579e-05
Day 40	6.06583e-09	1.77636e-15	0.0309516	0.585556	3.50236e-08	0.946598	6.02692e-07	9.69054e-08	5.02684e-08	0.000262669	5.00358e-10	0.013376	0.250362	0.103764	7.77079e-07	0.000211049	0.431362	0.176877	2.05696e-10	0.709698	4.68242e-08	0.120415	0.0402335	5.90668e-07	0.0440977	0.00046096	0.000264494	0.000617824	0.000421608	0.270347	0.0993766	0.000740007	0.613649	0.000102085	0.108355	0.365331	0.763495	0.0229858	0.269737	0.00852807	0.00222428	0.184034	0.14813	0.260339	0.0231659	0.597604	0.155575	0.858782	0.0190868
Day 41	0.00074298	0.00109158	0.00801363	0.118833	2.31684e-08	0.00631748	7.12293e-10	0.627246	6.57279e-08	0.0623998	8.48287e-09	0.475229	0.000845333	3.9375e-05	2.45961e-09	6.66037e-08	0.0737644	0.928735	7.37255e-08	0.445638	1.1422e-09	0.00271989	0.0433427	0.502404	0.0103179	3.24673e-05	0.0283405	0.786327	0.243054	1.55564e-06	0.884324	6.96665e-08	0.000114639	0.936285	1.62161e-08	1.13781e-06	0.00478559	1.88031e-08	0.000196099	1.26907e-07	0.826971	0.00117963	0.689819	0.00535719	0.00404998	0.777507	0.0854296	0.297663	0.0424206
Day 42	1.63332e-05	2.58678e-08	9.79894e-12	1.62204e-05	0.00939395	0.351605	0.0002696	0.0312642	0.0003355	7.41334e-05	9.69225e-13	0.00587792	0.958247	0.216012	0	1.63898e-05	5.28218e-08	0.0527743	5.35176e-07	1.0198e-10	0.00109936	0.000331987	0.00734769	0.803137	0.00843333	0.681761	0.638892	0.408389	0.321155	0.718494	8.19738e-07	0.685484	0.0185824	0.231954	0.000400332	0.000274423	0.582338	7.90541e-08	0.183771	0.0804569	0.000439729	0.328486	0.000562042	0.57088	0.0132198	0.000481719	2.95208e-07	9.89196e-06	0.588613
Day 43	6.66036e-07	1.52446e-06	0.00255464	0.946426	0.00345356	0.0847191	4.61463e-05	0.928958	7.00334e-07	6.58886e-07	1.05809e-07	7.94188e-06	0.912079	3.02931e-06	5.09801e-08	0.000270991	0.000276902	0.00142194	5.44869e-09	0.00351069	0.137037	0.000198001	0.00405791	0.00106421	0.000728386	0.00568088	0.395407	0.0155535	0.650657	0.282331	5.90994e-12	3.75124e-11	0.0287174	0.153467	0.025091	0.433397	0.244213	1.765e-10	0.3536	0.416178	0.0144438	1.0623e-06	0.056685	0.161944	0.164303	0.0164466	0.21137	7.40745e-05	0.0142671
Day 44	1.28631e-08	1.73599e-05	2.86394e-09	2.05537e-05	2.38985e-05	0.0489267	9.54317e-06	7.59e-05	8.36598e-05	0	1.50685e-06	2.47241e-05	0.598648	0.305047	2.59792e-14	0.00397258	0.0664162	0.0115976	3.05349e-05	0.0313134	1.65522e-07	0.0392277	0.164962	0.00407469	0.0180895	0.994363	0.215591	0.00279291	0.460702	0.259089	1.18964e-07	0.50385	0.331696	0.00185626	0.964365	0.000803688	0.728263	0.168195	0.0202344	0.707825	0.000633699	0.0327766	2.10431e-11	0.00250994	0.859827	0.0216252	0.703825	0.838901	0.000428125
Day 45	0.0013577	3.76049e-09	8.54095e-05	5.13447e-05	0.00299449	0.270445	0.00709255	9.07219e-09	0.0134111	0.0011139	2.9337e-06	3.13487e-08	0.0111993	4.69044e-07	2.28079e-05	3.35598e-07	1.12403e-05	6.39363e-05	1.22879e-06	7.75927e-05	0.279928	0.836723	0.00287362	0.000512287	0.0108942	0.016785	0.766265	0.273876	0.0011273	1.33056e-05	1.10346e-06	4.62178e-05	0.00049653	0.21125	0.36812	0.0252034	0.673574	0.00457304	0.311752	0.740879	0.0792117	0.074813	0.222871	0.558169	0.00987857	0.134829	0.0155572	0.000114513	0.0434618
Day 46	2.57644e-05	9.83739e-05	6.19873e-11	0.0110634	5.83485e-06	9.63702e-10	0.00118668	3.86542e-08	0.000379967	0.000461445	2.32406e-05	3.02315e-08	2.1462e-08	1.4827e-12	0.00359272	3.84472e-06	1.44821e-07	0.00350522	0.000113296	0.0701134	3.08684e-06	1.60275e-05	5.44009e-15	0.000150895	0.812848	1.59276e-06	0.00674878	0.000270693	3.16038e-05	9.72118e-09	0.000892969	0.000559598	0.00950056	0.190099	0.0721955	0.000854883	0.00934723	0.462558	8.60434e-05	0.939863	0.045892	0.000426327	0.366779	0.162734	0.0210267	0.336885	0.00402662	4.20515e-05	0.966477
Day 47	1.09144e-05	0.00235253	4.61841e-08	2.89888e-05	0.0469997	0.000217004	0.375435	1.05311e-05	8.30425e-12	0.00319733	1.89474e-07	2.28113e-05	1.70555e-05	2.07257e-05	0.00786713	1.12747e-08	0.00333189	0.135179	4.20162e-05	0.000295712	3.88094e-06	0.133302	2.04763e-08	3.14888e-07	0.000429595	0.79771	0.00386633	0.384489	0.220926	0.745002	2.35675e-06	0.00297448	0.34462	0.0382893	0.0327792	0.0848975	0.942202	0.00082277	0.00260008	0.354715	0.560903	0.0211882	0.000304136	0.0436917	0.00464845	0.00088005	0.127715	0.856926	0.0579649
Day 48	0.606783	0.131917	4.99132e-11	1.89147e-06	0.109663	0.352258	0.0590452	2.3522e-09	5.72744e-07	1.85718e-08	1.23313e-07	4.87577e-06	2.53861e-05	2.94535e-06	3.09045e-08	2.29128e-12	0.00510081	0.0411551	0.000313542	1.39674e-05	4.74487e-07	2.1599e-06	0.00147116	0.347996	1.75142e-06	0.00351677	0.017784	0.473615	0.720702	0.153399	0.000109437	0.00127447	2.30648e-08	0.00187248	0.513336	0.880973	0.33133	0.101504	0.408759	1.49961e-06	0.459804	0.105601	0.104258	0.0354825	0.0659263	0.392858	0.100798	0.740402	0.00112486
Day 49	1.5805e-05	1.5337e-05	2.66454e-15	7.94687e-07	0.574308	0.0356303	0.0217114	0.0379266	3.82187e-08	5.03705e-11	1.52003e-06	0.00439383	3.38865e-08	0.140963	0.00113951	1.81288e-07	0.101928	5.60407e-05	1.13318e-05	1.04048e-05	3.94262e-12	0.0004575	0.0254688	2.66843e-05	0.144207	1.62376e-06	0.165119	0.000357843	0.253281	7.44784e-07	0.0164369	0.0116008	3.79131e-05	0.0458219	0.349775	0.252581	0.833432	0.145252	0.221827	0.0206681	0.65045	0.0959776	0.232381	0.272465	0.462499	0.15646	0.217763	0.381982	0.0157454
Day 50	7.05089e-05	3.4782e-05	0.0412369	0.000407207	0.148464	0.491266	0.000187198	0.450142	1.5613e-07	2.46801e-05	0.000174064	0.000167323	0.299246	3.21922e-09	1.5522e-10	9.7068e-11	4.52751e-05	0.0399898	0.264825	9.85962e-05	3.6301e-05	0.00220615	0.0280165	0.430441	0.000523527	0.205917	0.880895	0.2594	0.0245718	0.958857	0.206088	0.004698	6.50634e-08	0.526298	0.000120762	0.324469	0.738537	0.0834991	0.00156278	0.234453	0.369167	0.237425	0.8634	0.0545391	0.0128303	0.599389	0.584747	0.375586	0.100467
Day 51	0.00740576	0.628031	2.2174e-08	0.570134	0.593464	2.25234e-07	0.000490807	0.00967433	0.0153725	0.000120584	0.831012	0.00443986	0.00287885	8.70454e-05	5.8235e-07	5.51259e-06	0.335408	0.0749322	0.0166925	1.47216e-06	0.0364492	1.88179e-08	6.61022e-06	1.10371e-06	0.053071	0.401686	0.561397	0.000654362	0.793434	0.0079956	0.438905	0.000181537	0.735947	0.109942	0.0616974	0.000120192	0.97096	0.010152	0.000238684	0.0547792	0.981111	0.958677	0.793324	0.268942	0.676527	0.302885	0.514824	0.946189	0.00092633
Day 52	0.00442497	1.8881e-05	0.0483941	3.56445e-08	0.000753906	7.81697e-09	0.256021	4.3126e-10	1.66533e-15	7.01819e-08	2.89534e-07	7.30727e-06	0.0943025	1.80633e-13	0.000176991	9.67004e-14	0.000133545	0.0162524	0.000901767	8.99193e-09	2.06136e-08	2.98159e-07	0.00214307	4.63278e-05	0.205988	0.0025883	0.922253	2.18232e-06	9.44565e-09	0.00141279	0.657627	0.000809628	0.000286639	0.0227731	0.000272639	0.19553	0.000786337	0.985288	3.4416e-05	0.0063873	0.230387	0.0176645	0.11415	0.000242021	0.274537	0.630667	0.0296966	0.799298	5.58684e-09
Day 53	0.00128668	0.0178185	0.142883	1.63452e-07	0.0357341	1.83358e-05	0.00456124	6.69536e-10	0.0835701	0.00613377	0.00101416	0.994596	0.142372	4.80592e-05	0.131934	4.13303e-12	0.00349958	0.000304537	0.00213478	1.96122e-09	0.0116537	0.0829825	0.0467309	0.521628	0.980989	0.000259946	0.00605011	0.813054	0.000118957	0.30642	0.0178876	0.0261727	6.70981e-06	0.00591413	0.974339	0.307999	0.00109289	1.373e-07	0.238754	0.0145157	0.113779	0.248737	0.918109	0.136572	0.97197	0.0122482	0.00165259	0.0107907	4.461e-10
Day 54	0.0482234	5.55631e-05	0.176671	4.45071e-08	0.6008	0.223582	0.000124295	3.0578e-07	0.000364517	6.96977e-06	0.00125653	0.00594553	0.00514626	2.05379e-07	0.0013528	0.00837655	0.000699	0.199109	0.00331986	0.00106607	0.0014958	3.12691e-07	0.96896	0.00200381	0.00692994	0.0103187	3.7843e-05	8.50822e-05	0.580625	0.0733266	0.978548	0.000400135	0.471585	1.6123e-05	0.900334	0.0340373	0.000906151	0.243135	0.000599089	0.825216	0.00128474	0.994596	0.0936097	0.00392759	0.0169851	0.146266	0.668471	0.00455063	0.372282
Day 55	0.0267535	9.1901e-07	3.19753e-09	0.000611275	0.0176784	6.32827e-14	1.55186e-08	0.0105843	0.0742865	0.160729	0.00150211	0.000555226	0.000268617	2.70102e-07	0.00412556	3.12546e-06	0.000461216	0.000186621	0.0128084	0.00470304	0.223343	0.895908	0.0564679	0.000201336	0.00123047	0.994596	0.442015	0.00242822	0.000318113	0.146985	0.0667168	4.4469e-06	0.365933	5.68757e-05	0.0835089	0.157101	0.000606521	0.0343021	0.517273	0.126787	0.125489	0.000704028	0.0377358	0.0396225	0.0610955	0.0995917	0.00569004	0.389035	0.0246413
Day 56	0.00819359	0.0091546	0.00337437	0.0700557	0.177573	0.209683	1.96743e-10	0.00707264	8.3511e-05	0.00528277	0.00260578	0.000131359	0.00224544	0.000381717	1.72963e-10	0.605064	0.000427814	3.5755e-05	0.0893235	0.00312589	0.00155456	0.00436986	0.0124476	0.119002	2.50027e-05	4.5032e-05	0.0153186	4.91402e-05	0.27058	0.00609491	0.000198032	0.000315734	0.000344999	0.0657543	0.00481441	0.00011691	0.000783126	0.113479	0.840616	1.0143e-05	0.00322922	5.70578e-06	0.23102	0.0246794	0.113609	0.669169	0.742941	0.531256	0.507897
Day 57	0.492284	0.0521742	0.489149	0.00553114	0.978175	0.0365517	0.000788234	0.00438868	0.000394703	0.114453	0.268944	0.00109705	0.000850841	0.00344808	0.000816061	0.00389196	0.71468	3.43674e-07	0.00735902	0.00114748	0.945641	0.102702	0.0263722	0.401305	2.14959e-05	0.0128544	0.848862	0.00147691	0.00902728	0.877853	0.535751	0.0285104	0.252908	9.70999e-06	0.673022	0.353189	0.00153891	0.219654	0.562442	0.0887407	0.0216796	0.000129751	0.0748803	8.5706e-06	0.9908	0.158552	0.752716	0.114023	0.296876
Day 58	0.0108321	0.00297352	0.245247	1.20575e-07	0.000436493	0.000703039	0.20088	0.698396	1.13318e-10	3.80449e-08	0.00426118	0.000360567	0.0332785	9.33871e-09	2.5327e-06	0.0321141	0.000575396	0.00629527	0.01017	1.15587e-06	0.0203454	0.00015644	0.00151075	0.0207927	6.30424e-08	0.104653	0.241333	0.0346026	0.0559715	0.815458	0.0282005	0.262362	0.586303	0.49081	0.0758782	0.396551	0.0225686	0.0892496	0.0172745	0.562537	0.00170594	0.0802632	0.168444	0.246811	1.46525e-05	0.876902	0.774296	0.706615	0.789908
Day 59	0.403245	0.00366648	9.07567e-05	0.00199512	2.06715e-08	0.000399112	0.0437173	1.11508e-05	8.75179e-08	3.35606e-05	4.31885e-05	0.000186647	9.10133e-06	0.0228629	0.019431	2.48323e-05	1.47894e-05	0.029146	0.00443354	0.994596	0.953781	0.011254	0.683709	1.5363e-06	0.0953566	0.00738859	0.938643	0.0471156	0.299051	0.00536253	0.0402105	5.76526e-05	0.016915	0.912106	0.0175668	0.951415	2.89806e-05	0.861918	0.949102	0.373333	0.959461	0.0019023	0.0909973	0.00475366	0.000146625	0.0264019	0.707435	0.734362	0.161928
Day 60	0.292518	0.046785	3.79557e-08	0.0237422	0.3137	0.00011428	0.00971633	0.000409781	5.85925e-06	1.36885e-08	4.54387e-07	2.49479e-05	0.00158291	2.45805e-08	7.85055e-07	0.207253	1.70455e-06	0.0667482	2.55766e-06	5.20199e-08	3.82729e-07	4.57917e-11	0.994596	0.5328	0.211518	0.000235743	0.00569472	0.489361	0.272436	0.0320193	0.413998	0.994596	1.6409e-07	0.0797386	7.06897e-07	0.494791	0.814553	0.291095	0.000166113	0.000348886	0.407522	0.994596	0.554594	0.147524	0.30495	0.0119266	0.908018	0.147569	0.000292414
Day 61	0.00200781	3.57073e-08	4.36224e-09	0.10815	8.84465e-09	5.34663e-06	0.00595206	8.35969e-08	0.000458156	1.25977e-12	0.00105366	4.48835e-08	0.00234144	0.00562315	0.00110407	0.0028978	0.000845542	9.19893e-05	0.00164048	1.19529e-05	0.00145368	0.0626813	0.216198	0.00924913	0.476395	0.0865813	0.213186	0.994596	0.371996	0.155609	0.00389825	0.288825	0.505782	0.402907	0.994596	0.000455063	0.206236	3.03663e-06	0.269554	0.245205	0.232422	3.46934e-07	0.546719	0.0705313	0.519995	0.0360004	0.766478	0.00374127	0.000623432
Day 62	0.000742925	0.000587543	0.154291	5.61525e-08	0.000332709	6.20531e-05	4.29122e-05	0.0172235	8.83883e-05	0.0433894	0.000342162	2.60869e-06	0.0334034	0.00151159	0.208255	4.2776e-08	0.0253389	5.61766e-06	2.63777e-06	1.22562e-05	0.777004	2.19839e-06	0.307147	0.00530881	0.000143554	0.160119	0.0147996	4.18829e-06	1.31397e-09	0.164711	0.0226291	3.05163e-05	7.60124e-08	0.0207331	0.361781	0.560901	4.81323e-06	0.0152052	0.627995	0.00390853	0.891718	0.000148733	0.319835	0.402962	0.442335	0.721357	0.0820833	0.103147	0.498318
Day 63	1.27766e-05	0.276641	0.0225805	0.384718	0.000391668	0.36688	5.58345e-08	0.0253044	0.215842	2.65778e-05	0.00970056	1.92743e-05	0.143195	0.943767	0.0163715	0.0848497	0.0149088	0.077479	0.0649886	0.01509	0.000138915	0.846978	0.000740096	0.000152854	0.000218185	0.000793326	0.000218376	1.43991e-06	0.00262183	0.0710671	0.00253135	5.05506e-06	0.000442523	0.012136	0.477391	0.570723	0.0973826	0.0226267	0.414998	0.931037	0.766981	4.28289e-10	0.702015	0.0366123	0.00220194	0.022072	0.996021	0.00332994	0.707465
Day 64	0.000501209	0.261348	0.0205286	2.82195e-08	0.000497234	3.31139e-06	1.4937e-06	4.92739e-10	0.55469	0.410115	1.02307e-05	2.84956e-05	0.0158701	7.41019e-09	0.00120907	3.64856e-10	0.0313659	0.000113235	0.000129784	0.0222353	5.14309e-07	0.0132571	0.266372	0.000811996	0.994596	0.131358	0.146101	0.0494179	0.0774094	0.0173862	0.63698	0.120527	2.36264e-09	0.289841	0.121086	4.09908e-07	0.323772	0.0133361	7.16418e-05	0.0009148	0.00121871	6.54981e-06	0.0256327	0.205092	0.11883	0.187972	0.00245758	0.634949	0.505061
Day 65	3.28595e-08	0.013812	0.258442	0.0272149	1.3811e-06	2.83881e-05	0.00196828	0.000187283	2.40831e-08	0.000470688	0.0969808	0.0025475	1.54625e-05	0.117795	0.0687445	1.32621e-05	4.41417e-06	0.00026712	4.63643e-06	3.96444e-05	3.04089e-07	0.0208963	0.0447161	2.46631e-05	0.0757751	0.0698139	0.0420806	0.028444	0.00182592	5.7882e-06	0.0202962	0.0162563	0.0228321	0.000127782	0.35469	0.0312072	0.158013	0.660745	0.716344	0.00261794	0.472471	5.19081e-06	0.692445	0.569586	3.56283e-06	0.187291	1.59564e-05	0.00583621	0.95732
Day 66	0.00163832	0.00173535	0.994596	8.55176e-05	1.10818e-05	0.00263232	0.0958627	2.38429e-05	2.29751e-06	7.29357e-05	1.29662e-08	9.10771e-12	0.0010702	4.97676e-07	2.70428e-05	0.103667	1.74373e-09	0.0162617	0.000431392	7.82806e-06	1.12133e-14	0.360648	0.00273323	0.295916	3.57554e-05	0.00115406	0.0397635	0.168032	2.81289e-05	0.000782984	0.132512	0.000283375	7.88935e-06	0.0688184	5.92288e-05	0.0998689	4.93632e-06	0.951355	0.00199923	0.000331787	0.388046	0.0111396	0.434508	0.387023	1.4782e-06	0.758906	0.00719869	0.00273546	0.118538
Day 67	2.23991e-08	1.19868e-09	1.37568e-05	4.76611e-06	3.86089e-07	0.629315	4.40945e-07	0.763468	0.202707	0.325072	0.124017	2.88576e-06	0.0106731	0.543604	0.0571372	0.0601763	0.00175788	0.00227746	0.0136124	0.058872	2.75388e-08	0.218775	0.33912	0.94866	9.3728e-05	0.00198288	0.922894	0.102831	0.00508719	0.0013236	0.910524	0.0270796	0.00533122	5.14515e-07	0.106101	0.298463	0.858594	0.0118249	0.874341	0.225854	0.105667	0.0394997	0.0134427	0.512858	0.788473	0.107252	0.0528253	0.518026	0.0118117
Day 68	0.266068	3.4461e-05	0.459688	0.0030834	0.87544	0.0174015	0.0167062	2.59726e-08	0.00296578	0.843116	6.24465e-06	0.0110606	0.000793313	3.3262e-06	0.000307726	0.00941373	0.274988	0.000883384	0.0258459	0.00192344	0.00223922	6.39877e-06	0.478143	0.0350544	4.69237e-07	0.000922774	0.00117427	0.00468522	0.243705	0.729393	0.00107226	9.29335e-05	3.41394e-13	0.529141	0.00148486	0.901416	5.77498e-05	2.49935e-08	0.036869	0.289134	0.429161	0.00175813	0.30058	0.0785962	0.626056	0.434752	0.994596	0.00860883	0.994596
Day 69	0.719476	0.00459108	0.00067363	0.0249393	0.418798	0.00123567	0.42101	0.00254398	0.00717991	0.32886	0.0161464	0.101115	0.13128	2.81108e-13	0.0469993	0.000305054	0.00883762	0.00219123	0.994596	0.500029	0.00277459	0.507459	0.909181	0.119674	0.000327142	0.0855711	0.10766	0.193956	0.912511	0.229412	0.636352	0.00719394	0.00017367	0.536978	0.913137	0.0420398	0.0923773	0.88288	0.0232809	0.205727	0.902934	0.0723469	0.0210887	0.0999746	0.000633338	0.412373	0.917198	0.266134	0.033057
Day 70	0.0118852	0.319907	0.000983831	0.178669	0.662497	0.142989	0.00567522	0.390606	0.0400314	0.602841	0.0128978	0.0196118	0.254041	3.78871e-05	0.365378	0.0640772	0.524376	0.409286	0.0695862	0.994596	0.0132152	0.000355918	0.0112408	0.471501	0.049445	0.752959	4.82292e-05	0.504448	1.25221e-06	0.65054	0.0567618	0.129276	3.63409e-06	0.261064	0.987838	0.0216817	0.274451	0.342351	0.994596	0.113355	0.00347543	0.183946	0.715977	0.0219039	0.00815277	0.00320484	0.234389	0.809735	0.0511405
Day 71	0.190985	0.00399597	0.193893	0.0475393	0.131251	0.64566	0.589759	0.511692	0.342063	0.470515	0.00130662	0.661624	0.232633	0.000534401	0.110196	0.0572781	0.0207288	0.431766	0.000829447	0.285075	0.228356	0.532663	0.155981	0.562747	0.532342	0.533816	0.245983	3.9826e-06	0.326548	0.00323245	0.0879366	2.00161e-05	0.20533	0.363336	0.00479441	6.27237e-07	0.00117275	0.0386427	0.985021	0.481977	0.00283373	0.881956	0.00514294	0.0271463	0.356905	0.00468934	0.00993609	6.67244e-14	0.462989
Day 72	0.00117884	0.00108947	9.29962e-05	0.0604432	0.972116	2.33785e-06	0.156302	1.53031e-06	0.575255	0.0334318	2.99441e-05	0.00095994	0.0190552	0.0280924	0.00323293	0.178869	0.0173952	0.455657	0.00365374	0.0396249	1.46276e-10	1.78872e-06	0.0118696	0.120905	0.0707531	0.0416943	0.0369036	0.317935	0.196847	0.178006	0.431637	0.0238303	6.02428e-08	0.0183899	0.974069	0.0427196	0.19768	0.344219	0.316285	0.24303	0.499101	0.987542	0.00189689	0.191297	0.239581	0.0021239	0.279981	0.957735	0.9135
Day 73	0.00156524	0.0158188	5.31985e-05	0.277356	0.000468119	0.300878	1.20487e-09	0.000493797	0.176475	0.0340566	0.0216019	0.0308693	0.10236	1.93531e-11	0.0112898	5.55554e-06	0.00839433	0.0029137	0.000213187	0.00017653	5.15399e-06	0.00156464	0.47363	0.0963472	0.0551219	0.0167952	0.672301	0.894165	0.310862	0.0964653	0.662219	0.387527	0.000374476	0.110007	0.0778366	0.0602784	0.879281	5.3249e-06	0.165719	0.172286	0.0453184	0.037624	0.0364672	0.019389	0.227735	0.669067	0.7984	0.0923367	0.188529
Day 74	0.0318363	3.954e-05	1.51084e-05	0.0344796	9.06849e-08	0.164266	3.41009e-05	1.75788e-10	0.6467	0.00211238	1.94927e-06	9.16984e-08	0.00150068	5.17601e-06	0.000529144	0.0190238	0.0199833	0.00444733	0.018116	0.0765374	0.124556	7.22456e-05	0.393686	0.00953609	0.0621305	0.00208599	0.00143593	1.24495e-10	0.00344654	0.838383	8.16995e-06	0.195222	1.00262e-07	0.376179	0.0402236	0.362961	0.853185	5.22595e-06	0.00298269	0.994596	0.0491349	0.00017811	0.931579	0.52992	0.614771	0.000201431	2.00451e-06	0.115079	0.000610624
Day 75	0.0894111	0.00099922	0.166287	7.02317e-06	0.00017947	0.77901	0.000122078	2.06379e-12	0.0143531	0.000114141	0.00140211	0.000138114	0.00128108	0.000344447	0.0479344	5.15021e-05	0.344682	0.280473	0.635492	0.00481447	0.473244	0.00027039	0.994596	4.65287e-09	6.46085e-05	0.00726272	0.00296713	0.0131946	0.000175869	0.435312	0.00134865	0.00199552	0.0158855	0.184783	0.2103	0.611864	0.0113196	0.00290224	1.19715e-07	0.00167726	0.206825	0.00310515	0.637337	0.060276	0.0605768	0.0463993	0.770633	0.89113	0.994596
Day 76	0.244546	2.33599e-09	0.13537	0.118426	6.11296e-05	0.0402814	2.34568e-11	0.00106675	0.000857283	0.000592711	3.56183e-07	1.77287e-07	0.00118131	0.00105309	0.00283897	0.000252425	1.61362e-06	9.96518e-11	0.0203272	2.71519e-05	4.7748e-05	5.34786e-09	2.5605e-05	0.00197078	1.74846e-10	0.0155125	0.085845	2.01457e-07	0.412231	0.71692	0.000278291	0.000317067	0.00649482	0.00142689	0.0603161	0.654328	0.272103	0.00453686	1.84711e-07	0.000136488	0.462293	0.000114581	1.68019e-05	0.0722623	0.00167473	0.00055648	9.35049e-05	7.01003e-08	0.000695969
Day 77	0.0142952	0.000222129	0.986556	0.00240992	0.702494	0.000835057	0.762534	0.259977	1.65741e-07	1.6143e-05	8.56576e-07	0.640005	0.0779571	0.00417684	2.65137e-06	5.39456e-06	8.09219e-08	0.000303673	0.278008	0.00130593	0.00141867	0	0.671234	0.00120566	0.0046115	0.0363273	0.210853	0.0726599	0.110977	0.319149	0.000379568	0.00202087	0.994596	0.210481	0.0767053	0.138334	0.223995	0.000471453	0.00152483	0.0142813	0.31559	0.156369	1.14661e-06	0.471532	0.00965504	0.502834	0.792406	0.229654	0.00546192
Day 78	5.74568e-07	4.87874e-07	0.994596	0.639618	2.32489e-07	0.0314568	1.81479e-06	7.93271e-09	0.287803	0.00320116	8.32811e-06	0.000529769	0.0313013	0.00931835	0.00429065	0.0153572	0.177939	0.0090082	0.322403	0.000418449	0.000345753	0.00329189	0.00528575	0.654635	0.0417678	0.00314099	0.270475	0.0216124	0.604539	0.994596	0.0281594	2.32919e-05	9.03571e-07	0.658079	0.030146	0.00241827	0.000182134	1.14192e-07	0.0682764	0.994596	0.751434	0.00838915	0.0133166	4.15792e-06	0.0344385	0.440085	0.0201137	0.750958	4.01091e-07
Day 79	0.151107	0.00742892	8.68991e-06	2.18227e-06	0.0147938	3.69432e-08	0.0584667	0.0117904	2.41429e-05	2.01081e-11	1.56904e-07	8.98646e-09	1.37138e-06	2.28293e-05	5.32907e-14	8.56432e-06	0.0439882	0.994596	0.00171464	1.0851e-06	2.37385e-06	5.78491e-09	0.019444	0.263016	0.994596	0.994596	0.202957	0.0275891	0.00320901	0.000279201	0.635421	1.2139e-05	0.00913619	0.045201	0.012798	0.743403	0.00119773	1.22061e-05	0.00370931	0.00119853	0.975608	0.126202	0.125558	1.4588e-06	6.45964e-07	9.71979e-08	0.000379009	0.0231043	3.55657e-05
Day 80	0.227855	4.08816e-06	5.01763e-11	0.723455	0.189012	6.27869e-07	1.0865e-11	9.50567e-07	2.08562e-05	0.0891901	7.32263e-11	0.000449286	0.000771003	1.90139e-05	1.38315e-08	0.000204334	4.48421e-07	0.00086108	0.168703	0.00529193	3.50972e-06	9.54792e-15	8.56788e-05	1.63424e-06	0.0109345	9.26029e-10	0.937503	6.4002e-05	0.356823	0.052801	0.120124	0.0887096	0.994596	0.00116087	2.83617e-05	0.721956	0.341094	2.08869e-05	0.00261889	0.50186	0.118551	0.0470799	0.0661681	0.00148335	1.25452e-06	0.00949765	0.000903116	0.254268	9.3372e-05
Day 81	0.00254375	0.000364637	0.0582983	0.00471419	0.510982	1.57921e-09	0.228494	0.0137405	0.00134925	0.34078	4.4897e-10	2.52359e-05	0.00259377	0.00795248	0.238875	2.15329e-05	0.249736	0.00182042	0.184671	3.31795e-06	6.11096e-07	0.003329	0.994596	0.150905	0.367611	0.00441454	0.00262638	0.0394115	0.000712065	0.963619	0.364543	0.00210664	0.0467346	0.0103704	0.206228	0.0203012	0.0511089	0.0028612	0.0573875	0.0593364	0.196032	2.15195e-05	0.0386377	0.0194655	6.01512e-06	6.17395e-07	0.994596	0.00172419	0.00988743
Day 82	0.00208192	0.000265308	1.74352e-06	7.13872e-07	0.00624809	0.000225088	0.000429234	1.33578e-11	0.00555632	0.0508142	7.17602e-08	2.18422e-08	0.000160914	0.864944	2.59858e-05	0.0126123	0.0039257	4.11246e-05	0.0590792	0.0673787	0.42079	4.91489e-09	0.0356141	0.000338546	0.00612286	0.000420296	0.834338	0.0336422	3.88838e-06	0.347701	0.00614064	0.000121281	2.62214e-11	0.00248525	0.000832895	0.0421862	0.0751749	2.37386e-05	0.000222451	0.593739	0.310954	1.12537e-06	0.0720018	0.990478	1.1521e-08	0.238022	0.00219843	0.255478	0.445912
Day 83	0.0391049	0.0082541	0.00125001	0.0139435	0.00479194	1.98943e-06	0.000224263	0.344237	0.244617	0.00521935	0.081481	2.12993e-08	0.00435661	7.57872e-12	0.000314855	7.77156e-16	0.000303436	0.705752	0.379125	0.589012	6.60281e-10	0.994596	0.012022	3.38507e-12	1.87173e-05	8.64369e-05	0.0661263	0.0336978	0.00355032	0.927129	0.0392294	0.012938	0.9543	0.358036	0.00273883	0.517572	4.42396e-06	1.1996e-07	0.0826208	0.036727	0.0376613	0.0763493	0.543361	0.00913659	0.994596	9.47938e-05	0.00357848	0.0888269	0.0238478
Day 84	1.05857e-06	7.62309e-07	0.994596	4.94251e-06	3.61567e-05	0.193808	0.994596	5.96864e-06	0.886922	0.000188132	5.98096e-06	7.63656e-08	0.994596	0.00406923	0.206529	7.3502e-05	0.659416	0.0717982	0.0692354	0.0121303	0.00026086	2.78002e-08	0.000102939	0.032842	1.17321e-06	0.0126434	0.688999	0.00697941	0.392706	0.000140128	0.00151833	0.0057039	1.19244e-08	0.0325667	0.337335	0.961013	0.0933102	3.55043e-07	0.042671	0.436876	0.298213	2.34059e-05	0.47835	0.0752155	5.99025e-06	1.09372e-07	0.127323	0.0880014	1.40347e-06
Day 85	0.117308	1.41564e-07	0.00442548	0.0252479	0.0536716	0.0509977	2.6853e-07	0.000294714	0.00740255	5.48675e-10	1.27454e-06	0.000164298	1.25509e-08	0.0112416	1.22876e-06	0.556392	0.0171198	0.000765632	0.0412258	0.00243621	0.643534	4.77726e-07	0.0648509	0.022894	0.17873	0.0238259	0.10626	0.994596	0.0959693	0.0307785	0.0590627	1.31925e-05	2.07182e-06	0.587003	0.825885	0.972989	0.687949	1.02189e-05	0.000100373	0.00200668	0.404143	0.000458073	0.320015	0.407479	0.000262258	0.000297581	0.00178473	0.0213154	2.1749e-07
Day 86	5.42313e-06	9.31712e-07	0.000968338	0.0142519	0.64018	1.65836e-11	2.97237e-06	0.00571987	0.00157065	0.00313597	1.73262e-06	2.35206e-06	4.9694e-07	0.000292429	0.000443642	0.000133984	0.881024	0.00114737	0.38853	0.0030879	6.70252e-10	4.52316e-08	0.0596814	0.000161405	0.000353004	1.02875e-06	0.0113879	5.56025e-05	0.0727515	1.47374e-05	0.00647978	2.57294e-12	1.70302e-05	0.0832065	0.339766	0.131074	0.00318618	3.69227e-12	6.01064e-05	0.144035	0.800329	0.172799	0.36498	0.031092	1.04331e-08	7.12543e-06	1.62986e-06	3.8663e-07	0.000670222
Day 87	0.00411879	9.10676e-06	6.29832e-09	2.53043e-08	0.917352	5.25221e-06	0.00966355	8.32743e-08	0.768011	2.00247e-10	7.90171e-06	9.92811e-07	8.18748e-06	3.00108e-11	3.38684e-05	0.0596942	1.11215e-05	1.00158e-06	0.488265	0.000839278	1.43066e-11	6.44642e-07	0.0206112	6.78692e-07	0.000738176	0.733471	9.00059e-05	1.43926e-05	0.00427651	0.253206	0.00422642	5.83787e-10	0.000300081	0.0001584	0.0779416	0.305893	0.00498878	1.69603e-05	2.62155e-06	0.710493	0.0233167	0.0840114	0.0149045	0.437345	0.0168658	4.5926e-08	0.000377441	0.0009651	0.0490346
Day 88	0.00181828	0.00392091	5.9105e-05	0.492886	0.00372898	0.345644	0.0867155	0.0312203	0.236557	0.000809664	2.28851e-05	0.00107413	0.00471129	1.43234e-05	0.00914317	0.489718	0.0438744	3.13457e-05	0.63357	0.994596	0.000161421	0.00450523	0.392349	0.00533441	0.0343925	0.00139188	0.0107455	6.07039e-05	0.00046011	0.376332	0.00249047	0.994596	0.303715	0.000621551	0.37113	0.0871338	1.50449e-08	0.0878536	0.628252	0.00205215	0.0396179	0.0315628	3.01306e-05	0.843331	0.0344286	0.104788	0.182064	0.352641	0.00544561
Day 89	0.00682111	0.000283534	0.00554601	0.795995	5.17357e-05	0.261743	5.58406e-09	0.00108487	0.277064	0.0311431	3.78194e-06	0.157962	0.128318	0.0147858	8.42212e-05	0.717618	0.0669344	1.89019e-06	0.0132561	0.029023	0.467383	1.73938e-06	0.745438	0.0757448	0.000848972	0.0158039	0.560412	0.0131044	8.36981e-06	0.766411	0.127486	0.0101414	5.89489e-05	0.882741	0.058366	0.384759	0.00271255	0.783352	0.0313028	2.129e-05	0.0114191	0.34149	0.943676	0.207966	0.000156735	0.495709	0.119475	0.123498	0.425628
Day 90	0.378269	0.500846	0.119323	0.162451	0.00750277	0.00203133	0.920984	0.102471	0.111	0.43777	0.0298663	0.000209101	0.2664	2.21457e-07	0.681041	5.05052e-10	0.000142174	0.995654	0.00404111	0.369572	0.091988	0.994596	0.368938	0.0402072	0.0196828	0.464335	0.752003	0.0374962	0.248732	0.307083	0.183591	0.0100144	1.12022e-06	0.000667736	0.885735	0.000222428	0.134612	0.0138886	0.23422	0.0427849	9.44657e-05	0.114019	0.169598	0.829945	0.00467941	0.000101878	0.0174577	0.000306445	0.00353313
Day 91	0.106505	0.78078	0.365393	0.718254	0.000256993	0.0417951	0.688461	0.0356335	0.914693	0.240665	0.000608494	0.00377646	0.0321608	0.000136322	0.101266	0.640113	0.00108078	0.00107115	0.643465	0.000291894	0.41262	4.86174e-07	0.483492	0.452794	0.0224526	0.000670754	0.538993	1.54487e-07	0.569568	0.44363	0.00015514	0.00237127	6.82063e-06	0.000661592	0.318062	0.0122211	0.000430172	0.310912	0.701359	0.09602	0.637886	0.0127763	0.257605	0.0496924	0.000316842	0.601115	0.912835	0.138593	5.64037e-05
Day 92	0.261275	0.145685	0.55184	0.245496	5.13773e-05	2.28924e-05	0.0187722	3.39017e-05	0.271049	0.121389	1.15146e-06	0.0234991	0.0117938	0.0389621	0.017731	5.65488e-07	0.223405	0.119752	0.00178312	0.00412807	0.0110918	0.0134415	0.198049	0.0234423	0.000154924	0.000252355	0.674817	0.00142934	3.13219e-06	0.00158173	0.192968	1.01206e-05	0.0390865	0.788737	0.690048	0.284151	0.241114	1.62474e-07	0.00345392	0.0404466	1.08689e-07	0.0075813	0.30669	0.760187	3.90576e-10	0.0921123	0.863995	0.0319559	9.35885e-06
Day 93	0.467013	0.0133229	0.177084	5.19092e-06	0.00769733	4.51432e-06	0.0022855	3.1547e-06	0.0570639	0.0022199	5.55057e-09	0.428585	0.00118312	7.09607e-06	1.91203e-09	0.00540399	0.0375359	0.236697	0.171448	0.00527091	0.153343	4.51795e-05	0.880073	0.0127493	0.880974	0.000197273	0.0732424	0.223486	4.67675e-06	0.022002	0.97771	0.000653359	0.0177988	0.186542	0.910015	0.0125657	0.000460298	0.00152678	1.16074e-07	0.000869103	0.000288729	5.61541e-06	2.22477e-05	0.525432	0.994596	0.00164942	0.393159	0.0739936	8.93072e-06
Day 94	0.874374	0.0213292	0.823287	0.0189429	0.00461383	0.0798833	0.0019089	0.000188095	0.0388347	0.146125	0.000434855	0.281774	6.21153e-05	0.00847355	0.000536096	1.58334e-06	1.46309e-06	0.605259	0.416911	0.000114777	0.00339515	2.8848e-09	0.532685	0.00464816	6.32052e-05	0.582232	0.0044285	0.173105	2.11942e-13	0.00975463	0.967695	0.000247561	0.00014517	0.0839998	0.000841503	0.241793	0.034955	0.0028857	0.352886	0.13819	0.0067755	0.00134995	0.00176871	0.0164134	0.00579125	2.35955e-05	0.994596	0.00545852	0.00041853
Day 95	0.911477	0.604698	1.56291e-05	0.871513	0.86722	0.858102	0.175582	0.000351064	0.35669	0.606661	0.00423607	2.81682e-05	0.0310434	0.2864	6.90046e-06	3.10631e-06	0.000295513	0.926203	2.63481e-06	0.994596	2.2788e-05	9.56632e-06	0.0011384	0.00292917	0.0377752	0.00340922	0.000203008	0.0957612	0.344894	0.0813961	0.0424915	0.0109337	2.55713e-06	0.320302	2.46594e-06	0.0455253	0.0204058	8.79611e-06	0.251586	0.00418282	0.0654205	0.0537237	3.47044e-09	8.6086e-05	0.0370298	5.7655e-08	0.160807	0.325781	0.123157
Day 96	0.00978469	0.0078674	7.87959e-05	1.7945e-08	1.93035e-05	0.0180005	0.00178934	0.00183517	0.000434698	0.000413802	8.06139e-06	0.000961969	0.000576542	0.659081	0.163827	0.000353991	0.00496696	3.0396e-05	0.994596	0.994596	0.00155353	3.14504e-10	0.180654	4.64043e-07	0.994596	8.80791e-05	0.0271761	0.122462	0.0108357	0.0025119	0.833499	2.69806e-06	0.000305529	0.00171656	3.18627e-05	0.00814584	0.0458778	4.64284e-10	0.00207343	0.000514605	0.684755	5.91699e-06	0.128145	0.00522785	0.951697	0.994596	0.00444411	0.431093	0.133906
Day 97	0.28242	0.476449	0.000169395	0.107129	0.000105669	1.47367e-06	0.20371	0.00180038	0.671501	4.94715e-07	3.16281e-06	0.474012	4.20357e-06	0.0026558	0.712033	6.02211e-05	0.134257	0.429994	0.374257	0.0757863	0.000279583	4.39899e-09	0.626926	0.100863	0.00747807	0.950267	0.0116145	0.0500765	0.0621254	0.232047	0.000421844	0.165177	0.00650843	0.0222031	0.547742	0.0253021	0.0148731	9.60802e-07	0.446861	0.284658	0.136343	0.29905	0.0133318	0.0494689	0.0296933	0.0165684	0.246132	0.84979	0.368373
Day 98	0.0157892	0.00388601	0.0394835	0.000758914	0.0460142	2.10617e-06	0.0263883	0.000503797	0.141904	0.118062	7.35114e-10	6.51231e-05	0.00430497	0.000413115	0.000650106	0.626934	0.0238303	0.104697	0.0541963	0.00544514	0.093102	2.93802e-06	0.707229	0.00404512	1.77659e-05	0.267557	0.0003824	0.00019908	0.000110525	0.109678	0.169497	0.00153146	0.00180417	0.0781007	0.00958704	1.07725e-05	0.505351	0.000665669	6.68463e-05	0.046135	0.490873	9.45234e-06	0.181922	0.041426	0.504051	0.00555118	8.46101e-12	0.00407982	0.00504158
Day 99	3.86232e-05	6.10458e-05	0.00735328	0.0117988	0.00149942	0.000338227	0.00615425	0.185681	9.52545e-06	3.18472e-07	3.5943e-08	7.40837e-08	0.000139481	0.00036395	0.00249219	0.43022	0.000157986	5.66245e-07	0.419865	0.035164	0.0702692	3.51736e-05	3.73344e-05	0.102072	8.09675e-06	1.51798e-07	0.283011	0.855972	0.0785576	0.686799	0.608158	0.000699035	6.94006e-08	0.403132	1.19949e-05	3.36022e-08	3.75505e-06	0.00554956	5.87308e-14	0.994596	0.406945	0.0220094	0.0157088	0.00268183	0.00677305	9.68114e-10	0.00292368	4.57361e-05	0.0523176
Day 100	0.000468065	0.797298	8.53643e-06	0.0766529	0.00627943	0.0298716	1.85431e-09	4.09679e-05	0.0157168	7.79686e-06	1.53615e-06	0.000474496	0.000589597	6.50704e-05	0.158634	0.00155886	2.85883e-08	0.177155	0.00181404	0.772941	0.000835248	3.05568e-05	0.0520346	0.00979272	0.00111162	0.00240752	0.033321	0.0936304	0.230637	0.0403755	0.00147148	2.36545e-07	0.000794407	0.216545	0.772664	0.283018	0.698789	0.00334325	4.07459e-09	0.0299965	0.382451	5.09359e-05	0.000294138	6.80377e-07	0.0958707	1.84615e-06	1.10253e-05	0.000110031	0.447875
Day 101	1.64573e-09	0.0254387	0.951487	0.764714	7.96038e-09	0.197076	2.42397e-07	8.37829e-09	0.0829771	0.0315279	5.5943e-05	0.0230819	0.000961007	9.39707e-08	0.00219981	1.31509e-07	0.0369478	0.350891	0.0327546	4.38983e-06	0.501265	1.74184e-06	0.323823	0.0668295	4.32397e-07	0.00621128	0.957225	0.583013	0.0211621	0.077989	0.0134306	0.454506	8.36076e-05	1.08162e-05	5.18814e-07	0.750374	0.00669069	5.12254e-10	1.97732e-06	0.0054692	0.97378	0.0130142	0.0229385	0.00865689	0.000986498	0.00022712	3.49614e-11	0.000230994	0.0316774
Day 102	0.0124346	0.510168	0.00601245	0.0383784	4.86637e-07	0.0908209	5.40625e-05	5.35886e-10	0.304025	0.122051	2.85707e-05	0.370707	9.48718e-05	0.000191332	0.0671721	0.165673	0.011732	0.0139111	0.017537	0.994596	0.000293085	0.00318214	0.994596	0.0102097	0.00440246	2.33371e-06	0.0114233	0.0230744	0.00816564	0.529327	0.533683	0.00423931	4.27508e-08	0.0180053	0.0810935	0.0350188	0.000281351	0.0403816	0.00756718	0.00025257	0.00453943	0.00565493	0.000175779	0.141441	0.103364	1.36926e-05	0.0811593	0.00950719	0.124123
Day 103	0.000119633	0.234726	0.0102066	0.00170005	0.228299	0.693458	0.000979954	0.00991881	0.0138604	0.0175235	0.00012966	0.130871	0.00040059	1.712e-05	0.119637	0.350706	0.00453651	0.0914662	0.108703	0.0299245	0.886715	0.00176608	0.0059131	0.435532	0.846237	1.99373e-05	0.993816	0.0348517	8.13036e-06	0.110906	0.737131	0.380008	7.83302e-05	0.380682	0.606783	0.0134498	0.893857	0.0472132	0.968467	0.185276	0.0118102	0.13009	0.338047	0.000398823	0.667458	0.0950929	0.00060743	0.225645	0.0635179
[truncated: 126 more rows]
[truncated: 1 more columns]

## Sheet: Fig4(b)
	Stock1	Stock2	Stock3	Stock4	Stock5	Stock6	Stock7	Stock8	Stock9	Stock10	Stock11	Stock12	Stock13	Stock14	Stock15	Stock16	Stock17	Stock18	Stock19	Stock20	Stock21	Stock22	Stock23	Stock24	Stock25	Stock26	Stock27	Stock28	Stock29	Stock30	Stock31	Stock32	Stock33	Stock34	Stock35	Stock36	Stock37	Stock38	Stock39	Stock40	Stock41	Stock42	Stock43	Stock44	Stock45	Stock46	Stock47	Stock48	Stock49
[truncated: 229 more rows]
[truncated: 1 more columns]

## Sheet: Fig4(c)
	Stock1	Stock2	Stock3	Stock4	Stock5	Stock6	Stock7	Stock8	Stock9	Stock10	Stock11	Stock12	Stock13	Stock14	Stock15	Stock16	Stock17	Stock18	Stock19	Stock20	Stock21	Stock22	Stock23	Stock24	Stock25	Stock26	Stock27	Stock28	Stock29	Stock30	Stock31	Stock32	Stock33	Stock34	Stock35	Stock36	Stock37	Stock38	Stock39	Stock40	Stock41	Stock42	Stock43	Stock44	Stock45	Stock46	Stock47	Stock48	Stock49
[truncated: 229 more rows]
[truncated: 51 more columns]

[truncated: 7 more sheets: Fig5(a), Fig5(b), Fig5(c), Fig6(a),(b), Table 1, Table 2, Table 3]
